# Supplementary material for: Morphological variation of leaf traits in the Ternstroemia lineata species complex (Ericales: Penthaphylacaceae) in response to geographic and climatic variation
Source: PeerJ. 2020 Jan 10;8:e8307. doi: 10.7717/peerj.8307 (PMC6956789; doi:10.7717/peerj.8307)
Supplement: Supplemental Information 1 [file peerj-08-8307-s001.csv]

ID	Ind_Code	Species_Comp	PL	PD	MW	TL	LL	DW	WLR	DWLR	ALA
1	Guerrero6793	Tlin	4.11000	1.36333	29.65667	85.40667	81.08667	44.82000	0.36628	0.55306	61.66667
2	Guerrero6787	Tlin	4.99333	1.47333	37.50000	94.38333	89.41333	56.28667	0.42063	0.62856	76.33333
3	Chiapas6974	Tch	6.05778	1.27111	19.20444	76.21333	70.29444	44.31444	0.27450	0.63125	37.88889
4	Chiapas6976	Tch	4.81200	1.31200	22.91800	88.03200	83.57400	56.14400	0.27461	0.67436	48.60000
5	Chiapas6977	Tch	4.31800	1.30000	23.16900	75.70800	71.33700	40.40100	0.32518	0.56587	47.50000
6	Chiapas6978	Tch	1.65800	1.20000	15.95400	56.42800	54.77000	34.59800	0.29172	0.63115	48.00000
7	Chiapas6979	Tch	6.63111	1.57444	23.80000	76.90333	70.23556	41.19778	0.34161	0.58830	54.77778
8	Chiapas6980	Tch	6.16800	1.60200	26.00000	82.62800	76.23500	43.95000	0.34221	0.57767	49.10000
9	Chiapas6981	Tch	6.68400	1.27600	20.97600	87.58900	80.88200	46.59000	0.26015	0.57565	34.50000
10	Chiapas6982	Tch	5.31200	1.41600	23.45900	75.76400	70.55300	41.27600	0.33325	0.58452	35.90000
11	Chiapas6983	Tch	5.66200	1.42300	19.98200	73.06600	66.18200	41.03700	0.30211	0.61969	56.70000
12	Chiapas6984	Tch	1.78200	1.12000	20.81000	63.82000	62.03800	37.85800	0.33534	0.61096	61.60000
13	Chiapas6985	Tch	4.85200	1.24200	24.41200	86.55800	81.90600	52.62800	0.29986	0.64524	53.60000
14	Chiapas6991	Tch	3.29667	1.26000	19.68000	73.73333	69.63000	48.97333	0.28151	0.70477	53.66667
15	ChiapasAGMp1-1	Tch	5.48750	1.64500	20.65750	74.93500	67.69500	43.10500	0.30692	0.63724	67.00000
16	ChiapasAGMp1-10	Tch	5.27800	1.14400	15.26600	61.58000	57.09400	35.73000	0.26831	0.62547	66.60000
17	ChiapasAGMp1-2	Tch	3.27000	1.08000	16.70000	66.01000	61.11000	41.07000	0.27328	0.67207	70.00000
18	ChiapasAGMp1-3	Tch	4.69667	1.45667	19.71000	69.71000	64.44667	40.66833	0.30599	0.63157	59.83333
19	ChiapasAGMp1-4	Tch	5.78833	1.70833	23.57500	79.35667	73.05000	48.60167	0.32253	0.66534	70.83333
20	ChiapasAGMp1-5	Tch	5.85167	1.76000	26.44167	87.74333	82.12500	53.85333	0.32192	0.65372	83.83333
21	ChiapasAGMp1-6	Tch	4.62667	1.28667	15.51833	62.39500	58.35000	36.78167	0.26666	0.62966	71.50000
22	ChiapasAGMp1-7	Tch	5.22800	1.47800	17.76600	55.91600	50.46000	32.99400	0.35241	0.65477	73.80000
23	ChiapasAGMp1-8	Tch	3.96800	1.18800	14.47600	57.66400	54.65800	34.08400	0.26445	0.62341	68.00000
24	ChiapasAGMp1-9	Tch	3.56667	1.48333	16.96667	51.29167	49.48500	32.43667	0.34456	0.65601	60.83333
25	ChiapasAGMp5-1	Tlin	7.91000	1.78000	33.04333	89.73000	81.73000	53.00667	0.40666	0.65316	102.33333
26	ChiapasAGMp5-10	Tlin	5.53400	1.50400	26.37800	73.17600	68.20200	43.08800	0.38612	0.63090	106.40000
27	ChiapasAGMp5-2	Tlin	6.63200	1.91000	27.80600	79.83400	68.69800	42.94800	0.40321	0.62628	85.00000
28	ChiapasAGMp5-3	Tlin	7.19000	1.63400	26.74800	91.14000	83.66000	51.49000	0.31972	0.61703	62.80000
29	ChiapasAGMp5-4	Tlin	7.38800	1.81600	25.28200	77.55600	69.52400	48.38000	0.36672	0.69471	92.80000
30	ChiapasAGMp5-5	Tlin	5.56800	1.69200	30.46200	74.22600	70.05800	44.78200	0.43866	0.64248	106.20000
31	ChiapasAGMp5-6	Tlin	4.79600	1.36000	22.45600	69.24400	63.64400	42.29600	0.35523	0.66980	81.60000
32	ChiapasAGMp5-7	Tlin	6.28600	1.47000	20.85800	54.86400	49.80200	30.94000	0.42666	0.62689	93.40000
33	ChiapasAGMp5-8	Tlin	6.58400	1.59600	21.05000	64.86000	58.45000	32.59400	0.36246	0.54696	86.60000
34	ChiapasAGMp5-9	Tlin	6.16800	1.66000	27.20600	69.77800	63.07800	40.19400	0.43043	0.63766	102.60000
35	ChiapasAGMp2-10	Tch	7.05000	1.44900	26.81800	88.28600	77.05700	50.32800	0.36275	0.66606	75.10000
36	ChiapasAGMp2-3	Tch	6.49800	1.49200	26.42100	89.07500	81.92200	54.80400	0.32358	0.66874	64.40000
37	ChiapasAGMp2-4	Tch	5.85600	1.31600	23.06200	79.81200	72.67800	45.61000	0.31777	0.62772	66.80000
38	ChiapasAGMp2-5	Tch	7.28200	1.44800	23.95600	83.45600	75.01800	48.87400	0.32021	0.65057	78.20000
39	ChiapasAGMp2-6	Tch	8.15600	1.48400	30.49600	102.42400	93.89200	61.98400	0.32538	0.66090	66.60000
40	ChiapasAGMp2-7	Tch	6.38800	1.43400	32.66000	99.73200	98.66600	62.01600	0.33303	0.63109	74.00000
41	ChiapasAGMp2-8	Tch	5.46800	1.31200	29.17200	98.71000	92.57200	58.93600	0.31525	0.63563	64.60000
42	ChiapasAGMp2-9	Tch	6.75000	1.18400	22.03800	82.88800	76.41000	50.05400	0.28930	0.65566	68.00000
43	Durango7010	Tlin	5.15400	1.25900	20.72300	82.53300	77.27400	43.80300	0.26896	0.56863	44.30000
44	Durango7011	Tlin	5.54900	1.16200	18.84400	89.63400	84.08700	50.78800	0.22471	0.60407	44.60000
45	Durango7012	Tlin	5.82900	1.16800	18.82000	91.96800	86.12000	53.54300	0.21941	0.62239	49.90000
46	Estado_Mex6749	Tlin	2.21000	1.53200	18.90600	72.92200	70.71200	47.72000	0.26796	0.67487	91.20000
47	Estado_Mex6750	Tlin	2.28400	1.39600	22.62600	87.81600	87.53200	56.03800	0.25812	0.63810	61.00000
48	Estado_Mex6751	Tlin	1.62200	0.96400	13.12400	57.13200	55.51000	38.33000	0.23756	0.68728	59.60000
49	Estado_Mex6752	Tlin	3.49880	1.24440	18.46400	79.89440	76.79220	49.28380	0.24155	0.64534	61.26000
50	Estado_Mex6753	Tlin	3.34400	2.00200	35.24800	118.36000	115.01600	72.09200	0.30736	0.62570	74.60000
51	Estado_Mex6754	Tlin	5.07900	1.52200	18.13800	80.67200	84.87800	56.99900	0.21474	0.67245	55.60000
52	Estado_Mex6755	Tlin	4.33125	1.43125	20.85625	83.08625	75.05375	54.55750	0.28411	0.74088	69.00000
53	Estado_Mex6756	Tlin	3.57501	1.43273	21.16605	83.82893	81.44999	54.25246	0.25706	0.67433	64.01200
54	Estado_Mex6757	Tlin	3.76400	1.48000	18.61600	93.02000	88.86000	62.32600	0.20960	0.69766	63.40000
55	Estado_Mex6758	Tlin	2.47200	1.45600	23.77000	106.88800	104.41600	47.80040	0.22811	0.71008	63.40000
56	Estado_Mex6852	Tlin	6.12000	1.41667	27.12333	86.32333	80.13333	50.79000	0.33943	0.63284	76.33333
57	Estado_Mex6853	Tlin	6.97500	1.49167	26.06833	93.79500	86.78500	56.25167	0.30378	0.64696	67.50000
58	Estado_Mex6305	Tlin	2.73800	1.42200	26.74400	96.42200	93.68400	64.14400	0.28587	0.68582	93.80000
59	Estado_Mex6306	Tlin	2.27400	1.35600	25.53600	96.05000	93.77600	56.95000	0.27232	0.60702	50.60000
60	Estado_Mex6390	Tlin	4.38178	1.45654	22.81025	90.50444	86.90751	55.89013	0.26534	0.68263	69.13067
61	Estado_MexHAS64	Tlin	4.24800	0.79000	17.96600	70.93800	64.80600	40.93400	0.27726	0.63117	50.60000
62	Estado_MexHAS65	Tlin	5.60800	1.07400	21.63800	80.70000	73.10600	42.55600	0.29628	0.58129	52.20000
63	Estado_MexHAS66	Tlin	6.18000	0.78200	18.75000	82.37800	76.86200	45.05400	0.24227	0.58721	50.20000
64	Estado_MexHAS67	Tlin	5.42800	0.73800	20.54400	90.85000	84.56600	45.97200	0.24301	0.54411	41.80000
65	Estado_MexHAS68	Tlin	8.07800	0.85600	18.96800	86.17800	76.30000	49.88800	0.24868	0.65440	47.60000
66	Estado_MexHAS69	Tlin	7.75200	0.58600	20.20600	79.49400	70.64200	44.91000	0.28634	0.63498	55.80000
67	Estado_MexHAS70	Tlin	5.70400	0.75400	21.68800	75.71000	69.74800	39.72400	0.31080	0.57014	60.80000
68	Estado_MexHAS71	Tlin	4.28200	0.57200	15.99800	72.99800	67.04000	42.53800	0.23891	0.63331	49.40000
69	Estado_MexHAS72	Tlin	5.92000	0.74200	19.12000	81.59800	75.62000	50.26000	0.25636	0.67022	49.80000
70	Estado_MexHAS73	Tlin	4.63400	0.77000	16.16000	77.63400	72.31200	43.48800	0.22312	0.60045	43.40000
71	Estado_MexHAS54	Tlin	6.99800	0.92400	21.87800	82.23600	74.19600	46.78600	0.29784	0.63060	57.60000
72	Estado_MexHAS55	Tlin	5.64400	0.80600	19.90400	74.67400	68.68200	41.82800	0.29084	0.61150	59.80000
73	Estado_MexHAS56	Tlin	5.12800	0.75400	17.37800	76.29800	70.85600	44.53600	0.24517	0.62868	52.20000
74	Estado_MexHAS57	Tlin	4.83600	0.87400	19.91200	75.11200	69.69400	46.24400	0.28534	0.66471	62.40000
75	Estado_MexHAS58	Tlin	5.46800	1.07000	20.14000	83.24200	79.22000	48.56200	0.25455	0.61368	53.80000
76	Estado_MexHAS59	Tlin	5.76600	0.73200	16.69800	79.07200	73.54200	45.35000	0.22697	0.61697	49.40000
77	Estado_MexHAS60	Tlin	4.67000	0.69400	19.48600	67.75200	64.05200	41.22600	0.30521	0.64226	55.40000
78	Estado_MexHAS61	Tlin	5.55800	1.11600	18.57800	71.76400	63.19000	41.65400	0.29422	0.65907	71.20000
79	Estado_MexHAS62	Tlin	5.98400	0.51000	16.32600	67.20400	60.72000	35.70400	0.26826	0.58707	49.80000
80	Estado_MexHAS63	Tlin	5.37800	1.23800	26.77800	89.23200	82.91000	52.52400	0.32336	0.63409	62.00000
81	Guatemala6911	Tch	6.59333	1.54000	20.01500	59.18167	52.58833	31.11000	0.38486	0.59072	67.33333
82	Guatemala6912	Tch	4.83000	1.34900	21.06500	56.01100	51.14400	35.49200	0.41584	0.69920	91.40000
83	Guatemala6913	Tch	6.23700	1.46400	23.82400	67.96500	61.75200	42.03700	0.38639	0.68036	93.80000
84	Guatemala6914	Tch	7.62000	1.53200	21.04700	60.08000	52.23300	32.75900	0.40288	0.62706	72.80000
85	Guatemala6915	Tch	2.99800	1.57200	23.51600	78.85800	75.86000	46.31800	0.31038	0.61076	64.00000
86	Guatemala6916	Tch	2.38750	1.34500	16.67500	46.72250	43.58500	30.31500	0.38862	0.69885	78.50000
87	Guatemala6917	Tch	2.83400	1.84000	22.57800	81.11200	78.27800	48.77200	0.28837	0.62384	56.40000
88	Guatemala6918	Tch	2.43600	1.12000	22.04800	69.18200	66.74600	46.25600	0.33077	0.69231	73.80000
89	Guatemala6919	Tch	6.54700	1.51400	27.35900	76.70700	70.19800	41.24500	0.39010	0.58779	70.30000
90	Guatemala6920	Tch	6.91900	1.52100	22.44000	66.72500	59.80400	36.83900	0.37523	0.61607	72.40000
91	Guatemala6921	Tch	3.31000	1.52400	22.20000	71.62200	68.31200	40.54600	0.32548	0.59354	78.60000
92	Guatemala6922	Tch	4.93100	1.59000	22.71900	57.68400	52.46300	35.22600	0.43459	0.67060	88.10000
93	Guatemala6923	Tch	6.96333	1.54444	26.39889	72.62222	65.50000	37.97778	0.40506	0.57926	58.33333
94	Guatemala6924	Tch	6.05500	1.77500	30.96300	73.70600	67.44600	40.15400	0.45791	0.59504	46.30000
95	Guatemala6925	Tch	7.77000	1.52333	23.16333	66.14833	58.28500	35.44667	0.39947	0.60579	68.16667
96	Guerrero6759	Tlin	7.43800	1.21600	19.79800	67.40700	60.04500	39.76800	0.33005	0.66196	75.80000
97	Guerrero6760	Tlin	7.55300	1.46800	22.88400	80.12600	72.59100	51.12000	0.31668	0.70426	80.90000
98	Guerrero6761	Tlin	5.96900	1.32400	19.81800	69.04400	63.06200	41.86000	0.31439	0.66305	79.00000
99	Guerrero6762	Tlin	5.00200	1.32800	21.76500	76.38900	71.47200	43.56400	0.30428	0.61048	77.00000
100	Guerrero6763	Tlin	5.92300	1.44300	20.48100	80.08300	74.40600	48.13400	0.27670	0.64454	75.00000
101	Guerrero6764	Tlin	6.20300	1.37200	25.24800	92.87800	86.79700	55.78200	0.29329	0.64068	73.00000
102	Guerrero6765	Tlin	5.26300	1.20000	16.77600	52.45500	47.27400	32.41900	0.35491	0.68685	71.00000
103	Guerrero6766	Tlin	6.37900	1.31700	22.99200	82.47400	76.19900	50.48800	0.30236	0.66163	69.00000
104	Guerrero6757b	Tlin	7.38200	1.32000	20.62900	68.07000	60.73800	38.03700	0.34026	0.62638	69.25000
105	Guerrero6758b	Tlin	6.58000	1.27100	19.24000	61.04400	54.48400	34.67900	0.35368	0.63631	70.00000
106	GuerreroPmaradiaFM1	Tlin	6.40600	1.23000	20.14600	72.68200	69.10600	44.27000	0.29164	0.64143	88.20000
107	GuerreroPmaradiaFM2	Tlin	5.55800	1.47800	20.02800	76.60200	71.14800	44.18400	0.28188	0.62112	92.80000
108	GuerreroPmaradiaFM3	Tlin	4.66400	1.41400	21.38000	66.88200	60.79800	36.03000	0.35252	0.59197	110.40000
109	GuerreroPmaradiaFM4	Tlin	4.29600	1.32800	15.91600	58.84400	55.38600	38.20200	0.28770	0.69003	94.20000
110	GuerreroPmaradiaFM5	Tlin	4.98200	1.15800	17.75000	68.41600	63.49000	35.54600	0.28021	0.55967	71.20000
111	GuerreroPmaradiaFM10	Tlin	5.26800	1.16800	18.98200	68.31000	64.31000	36.04600	0.29507	0.56046	68.60000
112	GuerreroPmaradiaFM7	Tlin	6.39600	1.18200	20.51200	75.61200	70.76600	41.92200	0.28967	0.59164	77.60000
113	GuerreroPmaradiaFM8	Tlin	5.50600	1.38400	22.70800	78.40800	74.17400	44.50400	0.30632	0.59895	79.40000
114	GuerreroPmaradiaFM9	Tlin	4.89000	1.01600	19.42600	62.82000	58.02800	36.20800	0.33509	0.62500	77.40000
115	GuerreroPmaradiaFM6	Tlin	4.19000	1.12400	19.14600	69.35000	64.91800	35.99200	0.29533	0.55434	65.00000
116	Guerrero6879	Tlin	5.59167	1.29833	23.83333	69.27000	63.82667	33.59667	0.37779	0.52905	67.00000
117	Guerrero6880	Tlin	5.59833	1.14333	20.44500	81.40667	75.78500	39.48000	0.26965	0.52061	69.00000
118	Guerrero6881	Tlin	6.59000	1.28333	21.29167	77.11167	70.78667	40.74333	0.30066	0.57839	71.00000
119	Guerrero6890	Tlin	6.19167	1.59667	26.77833	88.77500	82.68333	52.67500	0.32542	0.63656	73.00000
120	Guerrero6892	Tlin	6.20167	1.38167	27.14667	100.49167	94.42833	59.97000	0.28762	0.63534	75.40000
121	Guerrero6893	Tlin	7.18167	1.50333	27.10167	91.17667	84.07667	54.26333	0.32325	0.64571	76.00000
122	Guerrero6866	Tlin	4.72200	1.30800	25.58200	87.37000	82.66400	50.57800	0.30909	0.61200	77.40000
123	Guerrero6870	Tlin	5.63625	1.18375	19.59250	75.35500	69.33000	46.44500	0.28281	0.67105	69.12500
124	Guerrero6871	Tlin	3.97333	1.25333	22.08667	77.53333	74.89333	52.72667	0.29491	0.70404	69.66667
125	Guerrero6873	Tlin	5.36200	1.28800	22.85400	85.82800	79.01600	52.14600	0.28960	0.66041	75.40000
126	Guerrero6877	Tlin	6.42167	1.39833	25.59667	84.25333	78.14333	47.26333	0.33296	0.60336	73.00000
127	Guerrero6767	Tlin	7.64700	1.69300	24.54400	103.84400	96.38400	61.79600	0.25553	0.64044	59.50000
128	Guerrero6770	Tlin	4.61800	1.51400	21.87000	69.43400	64.10000	37.97400	0.34266	0.59000	85.20000
129	Guerrero6780	Tlin	4.35600	1.27200	24.70600	76.24600	72.31400	42.81400	0.34203	0.59145	88.80000
130	Guerrero6781	Tlin	4.51600	1.28200	24.15800	81.58200	77.54400	50.36600	0.31227	0.64902	83.60000
131	Guerrero6782	Tlin	6.00600	1.31800	19.90400	76.15400	66.64600	50.14800	0.29888	0.75306	82.00000
132	Guerrero6783	Tlin	4.23000	1.02600	24.68200	73.28600	67.89800	38.25600	0.36600	0.56227	71.20000
133	Guerrero6784	Tlin	5.58800	1.49800	24.38600	85.29600	78.64200	52.32400	0.31047	0.66472	92.80000
134	Guerrero6785	Tlin	4.77800	1.40400	23.26000	73.99400	68.44000	50.88200	0.34285	0.74148	84.40000
135	Guerrero6786	Tlin	5.60000	1.47800	19.19000	83.22000	79.61900	50.96000	0.24250	0.64317	67.60000
136	Jalisco6795	Tlin	4.71200	1.15200	16.76200	69.48600	64.41200	39.63400	0.26141	0.61659	68.00000
137	Jalisco6796	Tlin	5.94800	1.16200	18.34600	85.05400	78.01600	51.05600	0.23509	0.65468	70.20000
138	Jalisco6797	Tlin	6.15000	1.10600	14.52000	73.24000	67.16600	39.61600	0.21694	0.59101	70.40000
139	Jalisco6798	Tlin	6.23600	1.15600	19.55200	77.33800	71.08000	45.51200	0.27692	0.64089	92.40000
140	Jalisco6799	Tlin	7.36800	1.06800	14.47000	87.70400	81.11200	51.07600	0.17829	0.63048	55.60000
141	Jalisco6800	Tlin	3.59000	0.95200	12.87400	58.64000	57.02600	35.03200	0.22520	0.61423	81.00000
142	Jalisco6801	Tlin	4.11400	1.05800	15.52400	60.44400	57.25600	35.71600	0.27301	0.62311	89.00000
143	Jalisco6802	Tlin	5.62200	1.03000	17.91600	82.03800	76.92800	48.01600	0.23290	0.62504	76.20000
144	Jalisco6803	Tlin	4.48200	1.28600	17.07800	74.27000	69.48000	43.81400	0.24729	0.63078	73.40000
145	Jalisco6804	Tlin	4.37800	1.06000	13.93800	71.72200	67.89200	42.62200	0.20579	0.62636	66.60000
146	Jalisco6805	Tlin	5.52200	1.56400	15.84800	79.18200	73.22600	43.83000	0.21646	0.59949	59.40000
147	Jalisco6806	Tlin	3.97600	1.10400	14.25400	52.74000	49.72400	29.81000	0.28703	0.59987	81.20000
148	Jalisco6736	Tlin	3.51600	1.54200	22.58400	83.62600	80.11600	45.40200	0.28582	0.56759	55.60000
149	Jalisco6737	Tlin	3.95600	1.38200	30.40800	101.08400	97.12800	62.50800	0.31233	0.64462	77.00000
150	Jalisco6738	Tlin	4.43125	1.24750	20.28125	72.60250	68.10625	44.16500	0.29870	0.65021	80.12500
151	Jalisco6739	Tlin	2.85000	1.44200	22.34800	74.15800	71.30800	46.06400	0.31374	0.64577	67.80000
152	Jalisco6740	Tlin	2.73200	1.39800	19.25000	60.68200	57.95200	35.24800	0.33242	0.60918	75.80000
153	Jalisco6741	Tlin	4.24000	1.35600	23.82000	80.99200	76.55200	51.18000	0.31166	0.66887	72.80000
154	Jalisco6742	Tlin	4.40125	1.47500	24.23000	100.47500	96.00875	63.89250	0.25223	0.67048	49.37500
155	Jalisco6743	Tlin	3.01800	1.29200	19.89600	85.36200	82.26400	52.76000	0.24225	0.64141	46.60000
156	Jalisco6744	Tlin	3.63600	1.41400	20.50000	89.84400	86.44800	52.15600	0.23809	0.60469	48.80000
157	Jalisco6745	Tlin	4.12800	1.32800	24.23200	90.56800	86.44000	54.66600	0.27942	0.63657	63.80000
158	Jalisco6746	Tlin	4.29000	1.66000	21.50800	84.07600	79.78600	48.03400	0.26967	0.60158	62.80000
159	JaliscoAPV961	Tlin	6.46400	1.36400	21.31300	88.53300	82.30300	49.03500	0.25920	0.59609	47.75000
160	JaliscoAPV962	Tlin	4.84222	1.15111	17.86111	77.10667	72.31333	44.99000	0.24821	0.62424	40.00000
161	JaliscoAPV963	Tlin	5.15400	1.19400	19.16100	78.24800	73.17600	44.72300	0.26137	0.61202	47.75000
162	JaliscoAPV964	Tlin	5.29300	1.28700	22.22600	75.06600	69.61600	42.37300	0.32022	0.60951	63.00000
163	JaliscoAPV965	Tlin	4.92400	1.15100	22.00700	86.06300	80.85700	51.81900	0.27264	0.64098	59.50000
164	JaliscoAPV966	Tlin	4.66000	1.10800	18.59300	71.24600	66.63400	40.03400	0.27849	0.60345	39.30000
165	JaliscoAPV967	Tlin	4.41833	1.24667	24.43333	81.71833	77.40000	40.38667	0.31897	0.52185	47.33333
166	JaliscoAPV968	Tlin	5.37900	1.33400	21.69200	82.01800	76.69300	46.93000	0.28462	0.61189	43.90000
167	JaliscoAPV969	Tlin	5.42300	1.34300	20.77700	77.33200	71.95500	46.04900	0.28939	0.63987	66.80000
168	JaliscoAPV970	Tlin	7.21500	1.22700	21.91800	87.78700	80.44300	49.86500	0.27241	0.61961	45.00000
169	Jalisco6846	Tden	6.91000	1.63000	31.41333	127.94333	121.07000	73.38000	0.25974	0.60531	54.33333
170	Jalisco6848	Tden	5.76333	1.67667	36.64667	91.40333	86.35000	53.60667	0.42455	0.61988	78.00000
171	Jalisco6814	Tlin	5.08600	1.04200	18.46800	68.86200	64.37600	38.61600	0.28670	0.60078	66.40000
172	Jalisco6815	Tlin	4.19800	1.20600	17.97600	73.11800	68.37000	46.07400	0.26282	0.67279	69.40000
173	Jalisco6816	Tlin	5.38600	1.02000	15.62000	71.79400	66.16600	45.85000	0.23721	0.69179	48.60000
174	Jalisco6817	Tlin	6.59200	1.09000	14.62400	72.62000	66.09400	49.62200	0.22142	0.75065	57.20000
175	Jalisco6818	Tlin	4.01600	1.28400	15.52400	56.10800	52.28800	31.11400	0.29812	0.59442	71.20000
176	Jalisco6820	Tlin	7.73200	1.36400	17.75800	88.90800	78.27200	47.08600	0.22641	0.60104	59.20000
177	Jalisco6821	Tlin	7.42800	1.12600	17.43200	80.92000	72.88800	45.11800	0.23947	0.61862	70.00000
178	Jalisco6822	Tlin	6.05400	0.96000	17.56800	78.32200	72.36000	52.64600	0.24722	0.73479	59.20000
179	Jalisco6823	Tlin	4.23800	1.05600	14.58400	78.54200	74.04600	45.63200	0.19737	0.61607	49.60000
180	JaliscoAPV972	Tlin	2.31600	1.19600	15.39200	62.95200	60.63600	39.78600	0.25418	0.65670	62.40000
181	JaliscoAPV973	Tlin	1.89800	1.24400	16.19200	62.77000	60.87200	45.31000	0.26708	0.74303	65.40000
182	JaliscoAPV974	Tlin	1.66400	1.12600	13.98400	51.81400	50.15000	32.30800	0.27866	0.64486	55.00000
183	JaliscoAPV975	Tlin	2.91875	1.29750	19.60750	70.80000	67.26750	44.68250	0.29224	0.66206	66.87500
184	JaliscoAPV976	Tlin	2.22800	1.13200	13.82200	50.84400	48.61600	30.96200	0.28458	0.63651	68.80000
185	JaliscoAPV977	Tlin	2.97200	1.16000	14.49400	58.60400	55.63200	36.47400	0.26052	0.65561	69.20000
186	JaliscoAPV978	Tlin	3.60625	1.19000	19.04250	74.22625	70.61625	46.73125	0.27011	0.66191	58.00000
187	JaliscoAPV979	Tlin	3.10200	1.53600	17.88000	79.67800	76.57600	49.37200	0.23404	0.64580	54.00000
188	JaliscoAPV980	Tlin	3.26600	1.21400	17.18400	64.80200	61.53600	42.58000	0.27950	0.69169	70.20000
189	Michoc n7061	Tlin	6.77333	1.44667	25.22333	102.58667	95.86667	61.28667	0.26370	0.64039	66.00000
190	Michoc nHAS76	Tlin	5.05800	1.06200	15.07600	66.75800	59.90000	34.92400	0.25143	0.58075	50.80000
191	Michoc nHAS77	Tlin	4.85400	1.21400	18.91400	68.19000	62.72200	39.38000	0.30077	0.62721	68.80000
192	Michoc nHAS78	Tlin	6.31600	1.06800	15.90200	66.44400	59.16400	37.95600	0.27041	0.64041	63.80000
193	Michoc nHAS79	Tlin	6.71600	0.80600	19.52600	90.59200	82.98000	53.67600	0.23731	0.64566	46.00000
194	Michoc nHAS80	Tlin	5.35000	1.43200	21.33400	69.86200	65.38200	43.28000	0.32540	0.66261	73.80000
195	Michoc nHAS81	Tlin	7.95200	1.07600	16.39600	84.85600	75.92800	53.52400	0.21686	0.70684	25.80000
196	Michoc nHAS82	Tlin	6.63200	0.96600	18.17600	78.08400	73.52800	45.47200	0.24740	0.62159	36.00000
197	Michoc nHAS83	Tlin	7.65400	1.25600	19.25800	82.56400	73.86000	45.72200	0.26180	0.61599	53.60000
198	Michoc nHAS84	Tlin	7.70200	1.72200	19.11000	91.82200	85.31200	58.42600	0.22566	0.68660	51.20000
199	Michoc nHAS85	Tlin	7.32200	1.43800	21.42600	79.87400	72.48800	48.74200	0.29575	0.67172	70.80000
200	Michoc nHAS86	Tlin	6.67000	1.16400	21.80400	76.47200	69.84000	43.07000	0.31197	0.61562	70.00000
201	Michoc n7065	Tlin	6.93667	1.28333	20.91333	80.03333	72.96667	49.09000	0.28679	0.67362	70.66667
202	Michoc n7072	Tlin	5.22400	0.85400	17.57600	77.62600	71.26600	44.86200	0.24661	0.62976	47.00000
203	Michoc n7073	Tlin	6.33600	1.08600	22.53400	84.94800	79.59600	52.09400	0.29019	0.65990	48.60000
204	Michoc n7074	Tlin	5.42000	0.76800	18.89600	75.62800	68.70800	45.56600	0.27497	0.66060	47.80000
205	Michoc n7075	Tlin	7.52000	0.81600	22.77200	97.02000	88.65800	58.49600	0.26171	0.66293	54.60000
206	Michoc n7076	Tlin	7.24800	0.90400	20.05000	98.48000	92.51600	54.07200	0.21678	0.58534	45.80000
207	Michoc n7077	Tlin	5.88800	0.93200	20.90000	77.87200	68.60400	43.17600	0.30491	0.62951	69.40000
208	Michoc n7078	Tlin	7.58800	1.34600	24.59800	93.87800	86.66600	57.47800	0.28543	0.66475	67.40000
209	Michoc n7079	Tlin	6.28400	0.92400	25.84600	94.83800	87.45800	58.84600	0.29653	0.67564	66.00000
210	Michoc n7080	Tlin	6.49200	0.97600	19.59400	82.49600	76.62400	49.42200	0.25743	0.64496	53.00000
211	Michoc n7081	Tlin	5.09400	0.91600	16.71400	77.86800	71.66000	43.44800	0.23366	0.60808	51.00000
212	Michoc n7082	Tlin	4.78200	0.64800	17.76000	78.94800	74.06600	47.93200	0.24181	0.64235	45.00000
213	Michoc n7083	Tlin	7.13600	1.02400	19.27000	84.23400	80.15000	47.52400	0.24175	0.59271	50.20000
214	Nayarit7110	Tden	5.54800	1.37400	26.37200	99.03000	88.99600	55.48800	0.30089	0.63280	64.00000
215	Nayarit7111	Tden	5.03800	1.43000	27.67600	104.92800	100.04400	62.66400	0.27856	0.62677	79.80000
216	Nayarit7112	Tden	6.39400	1.40600	33.54800	107.96000	101.97800	60.56800	0.32987	0.59534	92.40000
217	Nayarit7113	Tden	6.89200	1.61000	43.28600	128.10200	123.98000	74.15200	0.35024	0.59645	95.80000
218	Nayarit7114	Tden	6.04000	1.11400	25.66000	100.46600	93.38400	58.84200	0.27585	0.62968	90.60000
219	Nayarit7115	Tden	5.75800	1.17200	25.38000	85.93800	81.42000	49.67400	0.31205	0.61099	86.60000
220	Nayarit7116	Tden	5.39600	1.60400	26.79000	94.14200	89.47000	53.48600	0.30381	0.60301	76.40000
221	Nayarit7117	Tden	6.25800	1.16600	21.13000	82.00600	76.18200	46.64200	0.28077	0.61241	86.20000
222	Nayarit7118	Tden	5.77200	1.40400	28.91400	96.34400	90.13000	55.91000	0.32163	0.61931	86.00000
223	Nayarit7119	Tden	5.02400	1.46400	25.74800	88.25600	84.74600	49.47000	0.30432	0.58197	76.60000
224	Nayarit7120	Tden	6.88600	1.28200	22.94000	104.01000	97.56000	54.89600	0.23497	0.56106	70.00000
225	Nayarit7121	Tden	7.22600	1.41000	22.05400	107.74600	101.21600	55.60200	0.21796	0.54924	64.40000
226	NayaritAPV959	Tden	4.72500	1.52500	26.32500	101.01167	96.20833	63.02167	0.27391	0.65598	56.83333
227	NayaritFER1	Tden	6.06800	1.41800	28.82200	113.07400	107.03000	68.03800	0.26943	0.63690	61.60000
228	NayaritFER2	Tden	5.81600	1.40800	27.39400	110.56000	104.68400	70.44400	0.26634	0.67914	66.40000
229	NayaritFER3	Tden	5.63000	1.44600	32.47000	124.23600	118.15600	78.93200	0.27497	0.66858	62.60000
230	NayaritFER4	Tden	7.32200	1.65200	42.54200	137.63600	129.26000	82.34000	0.33047	0.63676	68.80000
231	NayaritFER5	Tden	4.34000	1.19400	23.63600	97.44800	91.53400	58.84400	0.25989	0.64480	61.00000
232	Oaxaca_7054	Tlin	3.68000	1.27667	21.22667	61.84333	60.79667	31.63000	0.34906	0.51886	56.33333
233	Oaxaca_7057	Tlin	5.45667	1.21667	16.47667	56.61333	50.79333	24.58000	0.32609	0.48575	46.33333
234	Oaxaca_7095	Tlin	6.54800	1.19000	23.81400	82.55200	74.55600	45.16800	0.32005	0.60598	88.20000
235	Oaxaca_7096	Tlin	7.79400	1.62200	31.93800	118.17200	110.37800	65.32800	0.28927	0.59198	36.40000
236	Oaxaca_7097	Tlin	6.50800	1.36200	29.34600	115.91400	110.20600	65.10000	0.26654	0.59178	28.20000
237	Oaxaca_7098	Tlin	6.17667	1.38333	32.69667	103.93333	97.75667	62.93333	0.33467	0.64348	62.33333
238	Oaxaca_7099	Tlin	3.39400	1.40000	23.39200	77.11000	73.71600	45.66000	0.31643	0.61746	54.60000
239	Oaxaca_7100	Tlin	5.73200	1.38600	24.62000	85.45000	78.82400	45.53800	0.31268	0.57780	94.40000
240	Sinaloa7002	Tlin	5.44700	1.15400	21.44400	84.34800	78.81500	45.02500	0.27850	0.57108	52.30000
241	Sinaloa7003	Tlin	3.83600	1.13400	14.12400	53.14400	49.29200	30.22400	0.29454	0.62240	65.40000
242	Sinaloa7004	Tlin	5.03556	1.26444	24.10556	81.40000	76.44222	43.36667	0.31401	0.56767	62.55556
243	Sinaloa7005	Tlin	6.31700	1.35500	23.46500	89.33900	83.06500	51.55600	0.28403	0.62271	61.40000
244	Sinaloa7007	Tlin	6.45200	1.32600	27.44100	90.01400	83.56900	53.65100	0.33164	0.64232	82.10000
245	Sinaloa7008	Tlin	5.35455	1.24364	23.84091	78.95909	73.54818	47.99636	0.32983	0.65502	69.72727
246	Sinaloa7009	Tlin	5.01900	1.10100	17.82200	75.48300	70.32000	40.48200	0.25448	0.57887	47.10000
247	Chiapas6716	Tch	4.81200	1.31200	22.91800	88.03200	83.57400	56.14400	0.27461	0.67436	48.60000
248	Chiapas6717	Tch	4.31800	1.30000	23.16900	75.70800	71.33700	40.40100	0.32518	0.56587	47.50000
249	Chiapas6718	Tch	1.65800	1.20000	15.95400	56.42800	54.77000	34.59800	0.29172	0.63115	48.00000
250	Chiapas6719	Tch	6.49800	1.49200	26.42100	89.07500	81.92200	54.80400	0.32358	0.66874	64.40000
251	Chiapas6720	Tch	5.85600	1.31600	23.06200	79.81200	72.67800	45.61000	0.31777	0.62772	66.80000
252	Chiapas6721	Tch	7.28200	1.44800	23.95600	83.45600	75.01800	48.87400	0.32021	0.65057	78.20000
253	Guatemala6610	Timp	6.91900	1.52100	22.44000	66.72500	59.80400	36.83900	0.37523	0.61607	72.40000
254	Guatemala6611	Timp	3.31000	1.52400	22.20000	71.62200	68.31200	40.54600	0.32548	0.59354	78.60000
255	Guatemala6612	Timp	4.93100	1.59000	22.71900	57.68400	52.46300	35.22600	0.43459	0.67060	88.10000
256	Guatemala6613	Timp	6.96333	1.54444	26.39889	72.62222	65.50000	37.97778	0.40506	0.57926	58.33333
257	Guerrero6706	Tlin	4.66400	1.41400	21.38000	66.88200	60.79800	36.03000	0.35252	0.59197	110.40000
258	Guerrero6707	Tlin	4.29600	1.32800	15.91600	58.84400	55.38600	38.20200	0.28770	0.69003	94.20000
259	Guerrero6708	Tlin	4.98200	1.15800	17.75000	68.41600	63.49000	35.54600	0.28021	0.55967	71.20000
260	Guerrero6709	Tlin	5.26800	1.16800	18.98200	68.31000	64.31000	36.04600	0.29507	0.56046	68.60000
261	Guerrero6727	Tlin	4.72200	1.30800	25.58200	87.37000	82.66400	50.57800	0.30909	0.61200	77.40000
262	Guerrero6728	Tlin	5.63625	1.18375	19.59250	75.35500	69.33000	46.44500	0.28281	0.67105	69.12500
263	Guerrero6729	Tlin	3.97333	1.25333	22.08667	77.53333	74.89333	52.72667	0.29491	0.70404	69.66667
264	Guerrero6730	Tlin	5.36200	1.28800	22.85400	85.82800	79.01600	52.14600	0.28960	0.66041	75.40000
265	Jalisco6677	Tlin	6.15000	1.10600	14.52000	73.24000	67.16600	39.61600	0.21694	0.59101	70.40000
266	Jalisco6678	Tlin	6.23600	1.15600	19.55200	77.33800	71.08000	45.51200	0.27692	0.64089	92.40000
267	Jalisco6679	Tlin	7.36800	1.06800	14.47000	87.70400	81.11200	51.07600	0.17829	0.63048	55.60000
268	Nayarit7112	Tden	6.39400	1.40600	33.54800	107.96000	101.97800	60.56800	0.32987	0.59534	92.40000
269	Nayarit7113	Tden	6.89200	1.61000	43.28600	128.10200	123.98000	74.15200	0.35024	0.59645	95.80000
270	Nayarit7114	Tden	6.04000	1.11400	25.66000	100.46600	93.38400	58.84200	0.27585	0.62968	90.60000
