# Supplementary material for: Morphological variation of leaf traits in the Ternstroemia lineata species complex (Ericales: Penthaphylacaceae) in response to geographic and climatic variation
Source: PeerJ. 2020 Jan 10;8:e8307. doi: 10.7717/peerj.8307 (PMC6956789; doi:10.7717/peerj.8307)
Supplement: Supplemental Information 2 [file peerj-08-8307-s002.csv]

LONGITUDE	LATITUDE	Ind_Code	TL	WLR	DWLR
-92.67697222	16.73627778	Chiapas6974	76.21333	0.27450	0.63125
-92.67677778	16.73619444	Chiapas6976	88.03200	0.27461	0.67436
-92.67669444	16.73622222	Chiapas6977	75.70800	0.32518	0.56587
-92.67641667	16.73611111	Chiapas6978	56.42800	0.29172	0.63115
-92.67652778	16.73586111	Chiapas6979	76.90333	0.34161	0.58830
-92.67711111	16.73638889	Chiapas6980	82.62800	0.34221	0.57767
-92.67702778	16.73633333	Chiapas6981	87.58900	0.26015	0.57565
-92.67716667	16.73655556	Chiapas6982	75.76400	0.33325	0.58452
-92.67727778	16.73666667	Chiapas6983	73.06600	0.30211	0.61969
-92.68836111	16.73750000	Chiapas6984	63.82000	0.33534	0.61096
-92.67969444	16.75430556	Chiapas6985	86.55800	0.29986	0.64524
-92.68791667	16.74513889	Chiapas6991	73.73333	0.28151	0.70477
-92.42948611	16.72447500	ChiapasAGMp1-1	74.93500	0.30692	0.63724
-92.42941667	16.72438889	ChiapasAGMp1-10	61.58000	0.26831	0.62547
-92.42950000	16.72447222	ChiapasAGMp1-2	66.01000	0.27328	0.67207
-92.42952778	16.72446944	ChiapasAGMp1-3	69.71000	0.30599	0.63157
-92.42955556	16.72446667	ChiapasAGMp1-4	79.35667	0.32253	0.66534
-92.42958333	16.72450000	ChiapasAGMp1-5	87.74333	0.32192	0.65372
-92.42930556	16.72458333	ChiapasAGMp1-6	62.39500	0.26666	0.62966
-92.42933333	16.72461111	ChiapasAGMp1-7	55.91600	0.35241	0.65477
-92.42936111	16.72469444	ChiapasAGMp1-8	57.66400	0.26445	0.62341
-92.42938889	16.72433333	ChiapasAGMp1-9	51.29167	0.34456	0.65601
-92.23361389	15.27260556	ChiapasAGMp5-1	89.73000	0.40666	0.65316
-92.23361389	15.27249444	ChiapasAGMp5-10	73.17600	0.38612	0.63090
-92.23363889	15.27258333	ChiapasAGMp5-2	79.83400	0.40321	0.62628
-92.23361111	15.27263333	ChiapasAGMp5-3	91.14000	0.31972	0.61703
-92.23366667	15.27263889	ChiapasAGMp5-4	77.55600	0.36672	0.69471
-92.23369444	15.27257778	ChiapasAGMp5-5	74.22600	0.43866	0.64248
-92.23361389	15.27252778	ChiapasAGMp5-6	69.24400	0.35523	0.66980
-92.23363889	15.27250000	ChiapasAGMp5-7	54.86400	0.42666	0.62689
-92.23366667	15.27243889	ChiapasAGMp5-8	64.86000	0.36246	0.54696
-92.23369444	15.27246667	ChiapasAGMp5-9	69.77800	0.43043	0.63766
-105.81197222	23.64313889	Durango7010	82.53300	0.26896	0.56863
-105.81188889	23.64308333	Durango7011	89.63400	0.22471	0.60407
-105.81183333	23.64330556	Durango7012	91.96800	0.21941	0.62239
-99.33791667	18.98352778	Estado Mex6749	72.92200	0.26796	0.67487
-99.33766667	18.98327778	Estado Mex6750	87.81600	0.25812	0.63810
-99.33755556	18.98305556	Estado Mex6751	57.13200	0.23756	0.68728
-99.33761111	18.98277778	Estado Mex6752	79.89440	0.24155	0.64534
-99.33769444	18.98255556	Estado Mex6753	118.36000	0.30736	0.62570
-99.33769444	18.98241667	Estado Mex6754	80.67200	0.21474	0.67245
-99.33780556	18.98222222	Estado Mex6755	83.08625	0.28411	0.74088
-99.33752778	18.98191667	Estado Mex6756	83.82893	0.25706	0.67433
-99.33791667	18.98230556	Estado Mex6757	93.02000	0.20960	0.69766
-99.33805556	18.98250000	Estado Mex6758	106.88800	0.22811	0.71008
-99.79427778	18.92127778	Estado Mex6852	86.32333	0.33943	0.63284
-99.79633333	18.91305556	Estado Mex6853	93.79500	0.30378	0.64696
-99.33305556	18.98555556	Estado Mex6305	96.42200	0.28587	0.68582
-99.26861111	18.98363889	Estado Mex6306	96.05000	0.27232	0.60702
-99.95500000	19.10416667	Estado MexHAS64	70.93800	0.27726	0.63117
-99.95513889	19.10422222	Estado MexHAS65	80.70000	0.29628	0.58129
-99.95472222	19.10427778	Estado MexHAS66	82.37800	0.24227	0.58721
-99.95486111	19.10450000	Estado MexHAS67	90.85000	0.24301	0.54411
-99.95494444	19.10452778	Estado MexHAS68	86.17800	0.24868	0.65440
-99.95519444	19.10466667	Estado MexHAS69	79.49400	0.28634	0.63498
-99.95536111	19.10480556	Estado MexHAS70	75.71000	0.31080	0.57014
-99.95550000	19.10491667	Estado MexHAS71	72.99800	0.23891	0.63331
-99.95561111	19.10513889	Estado MexHAS72	81.59800	0.25636	0.67022
-99.95611111	19.10519444	Estado MexHAS73	77.63400	0.22312	0.60045
-100.06975000	19.07994444	Estado MexHAS54	82.23600	0.29784	0.63060
-100.06972222	19.07994444	Estado MexHAS55	74.67400	0.29084	0.61150
-100.06863889	19.08016667	Estado MexHAS56	76.29800	0.24517	0.62868
-100.06891667	19.08172222	Estado MexHAS57	75.11200	0.28534	0.66471
-100.06919444	19.08133333	Estado MexHAS58	83.24200	0.25455	0.61368
-100.06947222	19.08050000	Estado MexHAS59	79.07200	0.22697	0.61697
-100.07002778	19.08077778	Estado MexHAS60	67.75200	0.30521	0.64226
-100.07058333	19.08127778	Estado MexHAS61	71.76400	0.29422	0.65907
-100.07030556	19.08133333	Estado MexHAS62	67.20400	0.26826	0.58707
-100.07086111	19.08047222	Estado MexHAS63	89.23200	0.32336	0.63409
-91.43002778	15.59055556	Guatemala6911	59.18167	0.38486	0.59072
-91.43002778	15.59047222	Guatemala6912	56.01100	0.41584	0.69920
-91.43022222	15.59033333	Guatemala6913	67.96500	0.38639	0.68036
-91.43016667	15.59063889	Guatemala6914	60.08000	0.40288	0.62706
-91.43016667	15.59072222	Guatemala6915	78.85800	0.31038	0.61076
-91.43016667	15.59080556	Guatemala6916	46.72250	0.38862	0.69885
-91.43013889	15.59100000	Guatemala6917	81.11200	0.28837	0.62384
-91.43013889	15.59108333	Guatemala6918	69.18200	0.33077	0.69231
-91.43016667	15.59116667	Guatemala6919	76.70700	0.39010	0.58779
-91.43013889	15.59127778	Guatemala6920	66.72500	0.37523	0.61607
-91.43019444	15.59136111	Guatemala6921	71.62200	0.32548	0.59354
-91.43019444	15.59146667	Guatemala6922	57.68400	0.43459	0.67060
-91.42780556	15.64125000	Guatemala6923	72.62222	0.40506	0.57926
-91.42772222	15.64122222	Guatemala6924	73.70600	0.45791	0.59504
-91.42761111	15.64122222	Guatemala6925	66.14833	0.39947	0.60579
-99.09086111	17.59683333	Guerrero6759	67.40700	0.33005	0.66196
-99.09058333	17.59686111	Guerrero6760	80.12600	0.31668	0.70426
-99.09052778	17.59683333	Guerrero6761	69.04400	0.31439	0.66305
-99.09033333	17.59683333	Guerrero6762	76.38900	0.30428	0.61048
-99.09019444	17.59688889	Guerrero6763	80.08300	0.27670	0.64454
-99.09011111	17.59683333	Guerrero6764	92.87800	0.29329	0.64068
-99.09069444	17.59688889	Guerrero6765	52.45500	0.35491	0.68685
-99.09075000	17.59655556	Guerrero6766	82.47400	0.30236	0.66163
-99.09097222	17.59688889	Guerrero6757b	68.07000	0.34026	0.62638
-99.09091667	17.59694444	Guerrero6758b	61.04400	0.35368	0.63631
-98.64613889	17.31252778	GuerreroPmaradiaga10	72.68200	0.29164	0.64143
-98.64636111	17.31252778	GuerreroPmaradiaga2	76.60200	0.28188	0.62112
-98.64655556	17.31275000	GuerreroPmaradiaga3	66.88200	0.35252	0.59197
-98.64663889	17.31222222	GuerreroPmaradiaga4	58.84400	0.28770	0.69003
-98.64672222	17.31225000	GuerreroPmaradiaga5	68.41600	0.28021	0.55967
-98.64672222	17.31227778	GuerreroPmaradiaga6	68.31000	0.29507	0.56046
-98.64680556	17.31222222	GuerreroPmaradiaga7	75.61200	0.28967	0.59164
-98.64686111	17.31275000	GuerreroPmaradiaga8	78.40800	0.30632	0.59895
-98.64691667	17.31213889	GuerreroPmaradiaga9	62.82000	0.33509	0.62500
-99.71972222	17.54916667	Guerrero6879	69.27000	0.37779	0.52905
-99.71975000	17.54916667	Guerrero6880	81.40667	0.26965	0.52061
-99.71972222	17.54919444	Guerrero6881	77.11167	0.30066	0.57839
-100.02066667	17.49888889	Guerrero6890	88.77500	0.32542	0.63656
-100.02063889	17.49905556	Guerrero6892	100.49167	0.28762	0.63534
-100.02080556	17.49891667	Guerrero6893	91.17667	0.32325	0.64571
-99.83175000	17.60269444	Guerrero6866	87.37000	0.30909	0.61200
-99.83194444	17.60222222	Guerrero6870	75.35500	0.28281	0.67105
-99.83186111	17.60208333	Guerrero6871	77.53333	0.29491	0.70404
-99.83166667	17.60194444	Guerrero6873	85.82800	0.28960	0.66041
-99.88822222	17.55050000	Guerrero6877	84.25333	0.33296	0.60336
-98.97886111	17.47033333	Guerrero6767	103.84400	0.25553	0.64044
-98.89547222	17.47038889	Guerrero6770	69.43400	0.34266	0.59000
-98.89544444	17.47063889	Guerrero6780	76.24600	0.34203	0.59145
-98.89547222	17.47061111	Guerrero6781	81.58200	0.31227	0.64902
-98.89555556	17.47055556	Guerrero6782	76.15400	0.29888	0.75306
-98.89555556	17.47075000	Guerrero6783	73.28600	0.36600	0.56227
-98.89591667	17.47083333	Guerrero6784	85.29600	0.31047	0.66472
-98.89613889	17.47080556	Guerrero6785	73.99400	0.34285	0.74148
-98.89625000	17.47083333	Guerrero6786	83.22000	0.24250	0.64317
-104.82294444	20.73458333	Jalisco6795	69.48600	0.26141	0.61659
-104.82305556	20.73450000	Jalisco6796	85.05400	0.23509	0.65468
-104.82333333	20.73444444	Jalisco6797	73.24000	0.21694	0.59101
-104.82336111	20.73450000	Jalisco6798	77.33800	0.27692	0.64089
-104.82341667	20.73450000	Jalisco6799	87.70400	0.17829	0.63048
-104.82358333	20.73458333	Jalisco6800	58.64000	0.22520	0.61423
-104.82375000	20.73433333	Jalisco6801	60.44400	0.27301	0.62311
-104.82375000	20.73433333	Jalisco6802	82.03800	0.23290	0.62504
-104.82375000	20.73413889	Jalisco6803	74.27000	0.24729	0.63078
-104.82372222	20.73441667	Jalisco6804	71.72200	0.20579	0.62636
-104.82372222	20.73441667	Jalisco6805	79.18200	0.21646	0.59949
-104.82083333	20.73833333	Jalisco6806	52.74000	0.28703	0.59987
-105.00027778	20.35944444	Jalisco6736	83.62600	0.28582	0.56759
-105.00138889	20.35944444	Jalisco6737	101.08400	0.31233	0.64462
-105.00527778	20.36000000	Jalisco6738	72.60250	0.29870	0.65021
-105.00555556	20.36000000	Jalisco6739	74.15800	0.31374	0.64577
-105.00567778	20.35989722	Jalisco6740	60.68200	0.33242	0.60918
-105.00583333	20.36000000	Jalisco6741	80.99200	0.31166	0.66887
-105.00504167	20.36001667	Jalisco6742	100.47500	0.25223	0.67048
-105.00388889	20.36027778	Jalisco6743	85.36200	0.24225	0.64141
-105.00388889	20.36000000	Jalisco6744	89.84400	0.23809	0.60469
-105.00416667	20.36027778	Jalisco6745	90.56800	0.27942	0.63657
-105.01083333	20.36638889	Jalisco6746	84.07600	0.26967	0.60158
-103.27333333	19.33980556	JaliscoAPV961	88.53300	0.25920	0.59609
-103.27336111	19.33975000	JaliscoAPV962	77.10667	0.24821	0.62424
-103.27333333	19.33988889	JaliscoAPV963	78.24800	0.26137	0.61202
-103.27336111	19.33997222	JaliscoAPV964	75.06600	0.32022	0.60951
-103.27341667	19.33991667	JaliscoAPV965	86.06300	0.27264	0.64098
-103.27336111	19.33986111	JaliscoAPV966	71.24600	0.27849	0.60345
-103.27330556	19.33988889	JaliscoAPV967	81.71833	0.31897	0.52185
-103.27302778	19.33988889	JaliscoAPV968	82.01800	0.28462	0.61189
-103.27305556	19.33969444	JaliscoAPV969	77.33200	0.28939	0.63987
-103.27308333	19.33966667	JaliscoAPV970	87.78700	0.27241	0.61961
-104.27822222	19.58833333	Jalisco6846	127.94333	0.25974	0.60531
-104.26147222	19.57963889	Jalisco6848	91.40333	0.42455	0.61988
-104.86655556	20.69786111	Jalisco6814	68.86200	0.28670	0.60078
-104.86661111	20.69800000	Jalisco6815	73.11800	0.26282	0.67279
-104.86683333	20.69816667	Jalisco6816	71.79400	0.23721	0.69179
-104.86736111	20.69816667	Jalisco6817	72.62000	0.22142	0.75065
-104.86755556	20.69800000	Jalisco6818	56.10800	0.29812	0.59442
-104.86686111	20.69805556	Jalisco6820	88.90800	0.22641	0.60104
-104.86675000	20.69802778	Jalisco6821	80.92000	0.23947	0.61862
-104.86666667	20.69794444	Jalisco6822	78.32200	0.24722	0.73479
-104.86658333	20.69788889	Jalisco6823	78.54200	0.19737	0.61607
-103.00477778	19.88733333	JaliscoAPV972	62.95200	0.25418	0.65670
-103.00477778	19.88725000	JaliscoAPV973	62.77000	0.26708	0.74303
-103.00452778	19.88733333	JaliscoAPV974	51.81400	0.27866	0.64486
-103.00463889	19.88758333	JaliscoAPV975	70.80000	0.29224	0.66206
-103.00441667	19.88691667	JaliscoAPV976	50.84400	0.28458	0.63651
-103.00450000	19.88686111	JaliscoAPV977	58.60400	0.26052	0.65561
-103.00436111	19.88691667	JaliscoAPV978	74.22625	0.27011	0.66191
-103.00427778	19.88686111	JaliscoAPV979	79.67800	0.23404	0.64580
-103.00438889	19.88680556	JaliscoAPV980	64.80200	0.27950	0.69169
-100.95002778	19.65438889	Michoc n7061	102.58667	0.26370	0.64039
-100.58595278	19.78801111	Michoc nHAS76	66.75800	0.25143	0.58075
-100.58597222	19.78800000	Michoc nHAS77	68.19000	0.30077	0.62721
-100.58591667	19.78797222	Michoc nHAS78	66.44400	0.27041	0.64041
-100.58589722	19.78791667	Michoc nHAS79	90.59200	0.23731	0.64566
-100.58586944	19.78783333	Michoc nHAS80	69.86200	0.32540	0.66261
-100.58598056	19.78780556	Michoc nHAS81	84.85600	0.21686	0.70684
-100.58597222	19.78773333	Michoc nHAS82	78.08400	0.24740	0.62159
-100.58591667	19.78766667	Michoc nHAS83	82.56400	0.26180	0.61599
-100.58589722	19.78769444	Michoc nHAS84	91.82200	0.22566	0.68660
-100.58586944	19.78763889	Michoc nHAS85	79.87400	0.29575	0.67172
-100.58595278	19.78775000	Michoc nHAS86	76.47200	0.31197	0.61562
-100.92319444	19.66816667	Michoc n7065	80.03333	0.28679	0.67362
-101.12183333	19.60263889	Michoc n7072	77.62600	0.24661	0.62976
-101.12183333	19.60277778	Michoc n7073	84.94800	0.29019	0.65990
-101.12180556	19.60280556	Michoc n7074	75.62800	0.27497	0.66060
-101.12177778	19.60283333	Michoc n7075	97.02000	0.26171	0.66293
-101.12175000	19.60286111	Michoc n7076	98.48000	0.21678	0.58534
-101.12172222	19.60288889	Michoc n7077	77.87200	0.30491	0.62951
-101.12169444	19.60291667	Michoc n7078	93.87800	0.28543	0.66475
-101.12166667	19.60294444	Michoc n7079	94.83800	0.29653	0.67564
-101.12163889	19.60297222	Michoc n7080	82.49600	0.25743	0.64496
-101.12161111	19.60300000	Michoc n7081	77.86800	0.23366	0.60808
-101.12158333	19.60302778	Michoc n7082	78.94800	0.24181	0.64235
-101.12158333	19.60302778	Michoc n7083	84.23400	0.24175	0.59271
-104.99558333	21.48133333	Nayarit7110	99.03000	0.30089	0.63280
-104.99555556	21.48077778	Nayarit7111	104.92800	0.27856	0.62677
-104.99552778	21.48050000	Nayarit7112	107.96000	0.32987	0.59534
-104.99550000	21.48022222	Nayarit7113	128.10200	0.35024	0.59645
-104.99558333	21.48016667	Nayarit7114	100.46600	0.27585	0.62968
-104.99563889	21.47994444	Nayarit7115	85.93800	0.31205	0.61099
-104.99561111	21.47988889	Nayarit7116	94.14200	0.30381	0.60301
-104.99569444	21.47977778	Nayarit7117	82.00600	0.28077	0.61241
-104.99541667	21.47966667	Nayarit7118	96.34400	0.32163	0.61931
-104.99544444	21.47961111	Nayarit7119	88.25600	0.30432	0.58197
-104.99547222	21.47950000	Nayarit7120	104.01000	0.23497	0.56106
-104.99547222	21.47950000	Nayarit7121	107.74600	0.21796	0.54924
-104.98861111	21.48227778	NayaritAPV959	101.01167	0.27391	0.65598
-96.93044444	16.20500000	Oaxaca 7095	82.55200	0.32005	0.60598
-96.93072222	16.20444444	Oaxaca 7096	118.17200	0.28927	0.59198
-96.93100000	16.20388889	Oaxaca 7097	115.91400	0.26654	0.59178
-96.93158333	16.20163889	Oaxaca 7098	103.93333	0.33467	0.64348
-96.93127778	16.20194444	Oaxaca 7099	77.11000	0.31643	0.61746
-96.93144444	16.20277778	Oaxaca 7100	85.45000	0.31268	0.57780
-105.84819444	23.56836111	Sinaloa7002	84.34800	0.27850	0.57108
-105.84825000	23.56841667	Sinaloa7003	53.14400	0.29454	0.62240
-105.84833333	23.56847222	Sinaloa7004	81.40000	0.31401	0.56767
-105.84838889	23.56855556	Sinaloa7005	89.33900	0.28403	0.62271
-105.84825000	23.56825000	Sinaloa7007	90.01400	0.33164	0.64232
-105.84830556	23.56822222	Sinaloa7008	78.95909	0.32983	0.65502
-105.84852778	23.56822222	Sinaloa7009	75.48300	0.25448	0.57887
-98.95627778	16.98652778	Guerrero6793	85.40667	0.36628	0.55306
-98.95344444	16.98816667	Guerrero6787	94.38333	0.42063	0.62856
