# Supplementary material for: Morphological variation of leaf traits in the Ternstroemia lineata species complex (Ericales: Penthaphylacaceae) in response to geographic and climatic variation
Source: PeerJ. 2020 Jan 10;8:e8307. doi: 10.7717/peerj.8307 (PMC6956789; doi:10.7717/peerj.8307)
Supplement: Supplemental Information 3 [file peerj-08-8307-s003.csv]

ID	Code_Polygon	TL_MEAN	WLR_MEAN	DWLR_MEAN
1	AA	81.64906	0.32039	0.63069
2	AB	68.39022	0.33409	0.62963
3	AC	75.45241	0.31298	0.63995
4	AD	65.16917	0.39598	0.63342
5	AE	89.14843	0.33134	0.63450
6	AN	77.34778	0.31645	0.63506
7	AO	78.67983	0.31918	0.62723
8	AP	77.53989	0.31779	0.62888
9	AQ	76.58622	0.31679	0.63200
10	AR	78.29189	0.31289	0.62444
11	AS	78.50718	0.30781	0.62887
12	AT	77.74740	0.33504	0.62923
13	AU	80.45821	0.32827	0.65478
14	AV	81.79288	0.32018	0.65270
15	AW	66.82915	0.33841	0.62653
16	AX	75.71668	0.33699	0.62539
17	AY	73.29674	0.31838	0.63272
18	AZ	77.52272	0.32769	0.62936
19	BA	77.54315	0.32044	0.62719
20	BB	77.00522	0.32137	0.62906
21	BC	75.18837	0.31901	0.63423
22	BD	85.79954	0.31027	0.65585
23	BE	84.72174	0.31473	0.65286
24	BF	67.88479	0.33790	0.62752
25	BG	84.59337	0.32220	0.65290
26	BH	84.54577	0.31560	0.65585
27	BI	84.73489	0.31149	0.65592
28	BJ	75.17321	0.30404	0.62621
29	BK	74.23304	0.31717	0.63258
30	BL	70.79344	0.32317	0.63043
31	BM	72.77811	0.32237	0.63259
32	BN	73.82074	0.32688	0.63043
33	BO	76.21910	0.32364	0.63192
34	BP	80.31643	0.33500	0.64363
35	BQ	78.05563	0.31984	0.64015
36	BR	86.39205	0.29865	0.65106
37	BS	84.51403	0.29762	0.65096
38	BT	81.94353	0.30121	0.65128
39	BU	84.67331	0.30732	0.65607
40	BW	84.04503	0.31910	0.64771
41	BX	84.27109	0.31748	0.64757
42	BY	85.95902	0.30540	0.64766
43	BZ	81.29542	0.32141	0.64348
44	CA	84.72674	0.30419	0.64436
45	CC	74.53187	0.30200	0.64782
46	CD	78.56418	0.30543	0.64699
47	CE	80.08096	0.28995	0.62882
48	CF	62.70563	0.33923	0.64330
49	CG	65.92444	0.33375	0.64327
50	CH	82.26460	0.28976	0.62225
51	CI	83.33408	0.28750	0.62548
52	CJ	78.65596	0.29070	0.62871
53	CK	82.15292	0.29304	0.63234
54	CL	81.92821	0.29378	0.63003
55	CM	81.84611	0.29351	0.62747
56	CN	83.16030	0.29502	0.62821
57	CP	81.38641	0.30029	0.62519
58	CQ	82.35488	0.29050	0.62672
59	CR	80.81902	0.29139	0.62623
60	CS	81.26789	0.30573	0.62766
61	CT	78.98181	0.30830	0.62090
62	CV	79.11871	0.30627	0.62140
63	CZ	82.43122	0.30211	0.62407
64	DA	83.16297	0.30081	0.62387
65	DB	83.28805	0.32074	0.62138
66	DC	82.53069	0.31395	0.61792
67	DD	84.86238	0.31409	0.61656
68	DE	81.52600	0.32347	0.62653
69	DG	81.74911	0.31647	0.62920
70	DH	82.61635	0.32359	0.62838
71	DJ	83.08267	0.32672	0.62169
72	DK	81.76249	0.32458	0.62264
73	DL	87.64463	0.31938	0.61677
74	DM	86.77230	0.31534	0.61689
75	DO	61.79046	0.34747	0.61000
76	DP	64.41621	0.33838	0.60956
77	DR	62.22434	0.32666	0.60764
78	DS	63.51402	0.36856	0.62976
79	DT	65.07461	0.38674	0.64878
80	DU	64.62556	0.40545	0.64037
81	DV	64.57996	0.42220	0.63816
82	DW	64.99854	0.40781	0.64326
83	DX	63.36937	0.44080	0.65042
84	DY	65.61016	0.44993	0.64256
85	DZ	102.41551	0.29742	0.62105
86	EA	107.23039	0.28482	0.62112
87	EB	107.83448	0.28461	0.60665
88	EC	66.11950	0.33854	0.60777
89	ED	87.76695	0.35192	0.61982
90	EE	80.07946	0.31757	0.62100
91	EF	86.29779	0.30789	0.62264
92	EG	81.93743	0.34266	0.61996
93	EH	79.21231	0.33634	0.62246
94	EI	62.19638	0.34047	0.64332
95	EJ	82.94249	0.28726	0.63097
96	EK	88.30274	0.29514	0.64471
97	EL	82.02397	0.33944	0.65340
98	EM	66.11935	0.33814	0.62673
99	EN	66.76285	0.33874	0.62647
100	EO	80.63126	0.33877	0.62825
101	EP	83.35866	0.31469	0.64177
102	EQ	80.29686	0.30556	0.63436
103	ER	69.39482	0.32936	0.63061
104	ES	76.18184	0.33818	0.63182
105	ET	74.09917	0.29888	0.64722
106	EU	77.20005	0.29318	0.63016
107	EV	91.82344	0.33385	0.63395
108	EW	80.24125	0.28889	0.60843
