# Supplementary material for: Morphological variation of leaf traits in the Ternstroemia lineata species complex (Ericales: Penthaphylacaceae) in response to geographic and climatic variation
Source: PeerJ. 2020 Jan 10;8:e8307. doi: 10.7717/peerj.8307 (PMC6956789; doi:10.7717/peerj.8307)
Supplement: Supplemental Information 4 [file peerj-08-8307-s004.csv]

ID	CODE	TL	WLR	DWLR	BIO01	BIO02	BIO03	BIO04	BIO05	BIO06	BIO07	BIO08	BIO09	BIO10	BIO11	BIO12	BIO13	BIO14	BIO15	BIO16	BIO17	BIO18	BIO19	Alt	Longitud	Latitud
1	a1	1.917237929	0.57109	0.82609993	1.338903	1.135383	1.901309	2.082578	1.473965	1.135739	1.233344	0.348956	1.341326	1.368855	1.307571	3.115199	2.456354	0.741195	2.037275	2.910553	1.242232	2.445662	1.643116	3.25	-101.12982657	18.01558602
2	a2	1.954958166	0.58114	0.829069003	1.346446	1.207167	1.841336	2.411053	1.519088	1.039346	1.363525	0.373560	1.335687	1.396587	1.275882	3.100144	2.535675	0.437860	2.095182	2.962363	1.160668	2.913706	1.829045	3.01	-104.83347815	21.42335975
3	a5	1.929648916	0.56990	0.839386175	1.260816	1.185787	1.867323	2.294176	1.438886	0.888746	1.316633	0.364857	1.247143	1.307151	1.190803	2.994367	2.337045	0.493208	2.028856	2.786303	1.265619	2.631760	1.500904	3.33	-102.31676436	19.31478556
4	aa1	1.918702301	0.54606	0.825582614	1.319981	1.168871	1.872487	2.222851	1.476453	1.051321	1.294456	0.360680	1.286969	1.362368	1.275776	3.008932	2.327346	0.731847	2.030066	2.790079	1.349865	2.455872	1.470821	3.24	-99.08280976	18.96080792
5	ab1	1.923981846	0.53978	0.826322158	1.219784	1.138324	1.883666	2.159659	1.391031	0.887822	1.252412	0.352648	1.167268	1.261742	1.166704	3.052278	2.349154	0.917171	2.004274	2.818466	1.500935	2.512308	1.500935	3.38	-99.27427536	19.00174093
6	b1	1.883391169	0.56421	0.833326713	1.316290	1.162577	1.866531	2.297454	1.470340	1.035557	1.294069	0.360606	1.298857	1.357584	1.254522	2.965905	2.314974	0.683885	2.025561	2.757262	1.220142	2.606373	1.677135	3.21	-103.17199389	19.51976482
7	b2	1.967657644	0.58342	0.828640966	1.305923	1.163850	1.837943	2.382508	1.480834	1.010155	1.322653	0.365984	1.289350	1.358354	1.235760	3.135472	2.549810	0.502494	2.083825	2.992278	1.254566	2.958004	1.888686	3.12	-104.96864670	21.47589183
8	b5	1.930801789	0.56839	0.839281831	1.281155	1.180349	1.868744	2.290258	1.452175	0.950414	1.309723	0.363560	1.268773	1.326054	1.215700	2.998768	2.350037	0.659461	2.030926	2.790280	1.257713	2.593559	1.583412	3.28	-102.23299676	19.32070043
9	ba1	1.918272108	0.54580	0.823585717	1.263636	1.129260	1.873711	2.170987	1.421604	0.977724	1.252853	0.352733	1.219235	1.306067	1.219235	3.051153	2.359835	0.845098	2.018647	2.824126	1.462398	2.515874	1.568202	3.30	-99.54616920	18.87666523
10	bb1	1.911856513	0.58789	0.824199209	1.242152	1.090984	1.846283	2.296569	1.405512	0.957729	1.239729	0.350195	1.206016	1.289727	1.171929	3.080694	2.439495	0.806313	2.021170	2.877247	1.408788	2.823775	1.865040	3.29	-104.22864281	19.57768619
11	c1	1.894026719	0.56744	0.829508274	1.308427	1.244154	1.847705	2.406515	1.497885	0.883018	1.394985	0.379303	1.291651	1.364144	1.228974	2.949012	2.339688	0.768301	2.038762	2.754256	1.347454	2.610509	1.671115	3.17	-103.96482851	20.43224971
12	c3	1.909776604	0.54135	0.808755124	1.233468	1.206938	1.847502	2.417942	1.445054	0.785190	1.357299	0.372415	1.229463	1.297614	1.137305	3.092559	2.460986	0.854127	1.978905	2.881345	1.617021	2.825528	2.250659	3.28	-105.83644446	23.57429407
13	c5	1.939314618	0.55710	0.839347365	1.200334	1.206813	1.868080	2.336246	1.407957	0.685244	1.337237	0.368703	1.184547	1.257101	1.108887	3.078145	2.388673	0.858671	1.995414	2.844477	1.453997	2.702885	1.735510	3.41	-102.21138269	19.46134134
14	ca1	1.925107286	0.54724	0.824167582	1.330156	1.141072	1.862891	2.225230	1.479304	1.089811	1.275399	0.357057	1.289411	1.372394	1.287249	3.036461	2.358043	0.702248	2.034897	2.820201	1.372466	2.503574	1.494797	3.21	-99.48082858	18.81878540
15	cb1	1.910073792	0.55725	0.828963047	1.238875	1.135072	1.854467	2.261160	1.416681	0.912088	1.277264	0.357413	1.240008	1.291394	1.175003	3.029034	2.390303	0.898654	2.031207	2.830333	1.488734	2.387332	1.622239	3.34	-100.93288951	19.65451044
16	d1	1.901348415	0.56996	0.823402908	1.228676	1.147129	1.838118	2.333005	1.418301	0.845098	1.305351	0.362737	1.195179	1.282476	1.148095	3.106573	2.476125	0.735399	2.037149	2.917079	1.416016	2.718709	1.852404	3.28	-104.54564126	20.09170190
17	d4	1.841298253	0.58365	0.82527719	1.280393	1.173528	1.860239	2.313030	1.452185	0.948167	1.310715	0.363746	1.257707	1.327717	1.211782	2.970690	2.322728	0.840543	2.003913	2.749353	1.389099	2.607063	1.779463	3.26	-103.73457604	19.71071430
18	d5	1.91537567	0.57203	0.83608477	1.342996	1.124767	1.868490	2.221042	1.481606	1.126920	1.253267	0.352813	1.335868	1.380381	1.297423	2.975021	2.337851	0.626119	2.039528	2.772387	1.156219	2.356135	1.488693	3.18	-102.33956096	19.20663427
19	da1	1.915855604	0.55227	0.821811722	1.268123	1.142011	1.875960	2.180660	1.428275	0.975843	1.263629	0.354805	1.231749	1.310179	1.221670	3.049645	2.357218	0.899576	2.006901	2.813616	1.496116	2.516346	1.528274	3.30	-99.79256231	18.84549340
20	db1	1.887515109	0.58735	0.826981047	1.266738	1.209567	1.846813	2.369349	1.461449	0.844684	1.360657	0.373033	1.265630	1.328040	1.188116	2.898048	2.270834	0.936179	2.024687	2.696444	1.447158	2.265839	1.576725	3.28	-100.83616868	19.84610928
21	e1	1.89509029	0.56868	0.824689613	1.263250	1.190351	1.833696	2.357058	1.457630	0.851258	1.353788	0.371767	1.234581	1.316640	1.184336	3.049670	2.415808	0.753328	2.028516	2.848189	1.390641	2.677379	1.807873	3.24	-104.45464253	20.15557469
22	e4	1.831416358	0.58756	0.822858116	1.190798	1.108903	1.841967	2.288737	1.378398	0.819544	1.262451	0.354579	1.157356	1.243451	1.111150	3.042182	2.394452	0.903090	2.006797	2.820858	1.431364	2.667453	1.792392	3.39	-103.96283410	19.48499832
23	e5	1.933116332	0.55596	0.836770948	1.304216	1.180035	1.865516	2.296929	1.467508	0.991528	1.312525	0.364086	1.293681	1.349081	1.241764	2.983350	2.333658	0.684230	2.028002	2.773172	1.268933	2.486835	1.542212	3.24	-102.43538803	19.47937215
24	ea1	1.920931045	0.54291	0.823001882	1.265841	1.156083	1.877179	2.193696	1.431760	0.958899	1.277096	0.357381	1.217909	1.309548	1.217667	3.057913	2.370806	0.780307	2.026057	2.838337	1.445883	2.523630	1.498002	3.31	-99.47796736	18.95527565
25	eb1	1.89320704	0.54548	0.825687411	1.243393	1.107529	1.842308	2.332932	1.413484	0.939054	1.260556	0.354215	1.201605	1.295117	1.167914	3.169012	2.547650	0.749632	2.060303	2.999260	1.392757	2.959409	1.850999	3.22	-104.86212752	20.72977183
26	f1	1.889784594	0.56775	0.827121793	1.275198	1.198914	1.834112	2.361906	1.467002	0.862240	1.362243	0.373324	1.250802	1.328390	1.197448	3.011417	2.383108	0.784682	2.027189	2.806899	1.375248	2.667764	1.763428	3.23	-104.33914111	20.27079972
27	f4	1.838123367	0.58710	0.823629489	1.257070	1.115929	1.850343	2.279712	1.421875	0.962393	1.261168	0.354333	1.227544	1.301491	1.190761	3.033404	2.387541	0.808549	2.017091	2.823526	1.358125	2.687400	1.800339	3.30	-103.92506476	19.44024067
28	f5	1.878130215	0.55388	0.839473208	1.255373	1.175850	1.855307	2.351550	1.436163	0.875061	1.318063	0.365125	1.239716	1.308209	1.173186	2.963788	2.322219	0.845098	2.009259	2.745075	1.380211	2.620136	1.662758	3.34	-103.04414044	19.88483303
29	fa1	1.912854256	0.54377	0.822625667	1.223699	1.137770	1.876331	2.183473	1.398494	0.895753	1.259258	0.353966	1.196624	1.266165	1.169059	3.077134	2.368595	1.016265	1.984410	2.827542	1.598690	2.578193	1.633887	3.35	-99.96904094	19.00034731
30	g1	1.899228761	0.56412	0.821226017	1.215142	1.158433	1.841554	2.339311	1.412947	0.798614	1.313645	0.364297	1.179557	1.270624	1.129863	3.134513	2.504959	0.778151	2.046357	2.951073	1.413506	2.749641	1.826984	3.30	-104.61117613	20.38660196
31	g4	1.856084758	0.57365	0.825901095	1.219344	1.197357	1.866616	2.307189	1.413858	0.748188	1.329059	0.367180	1.209664	1.270938	1.138127	3.004035	2.361098	0.954243	2.017136	2.795417	1.560305	2.367977	1.701856	3.34	-100.64039347	19.72306570
32	g5	1.900717606	0.55713	0.838829454	1.261659	1.190220	1.857269	2.358988	1.444862	0.871184	1.330800	0.367505	1.243570	1.314770	1.178771	2.957630	2.316769	0.884607	2.009903	2.738176	1.392110	2.615700	1.656874	3.31	-102.84473649	19.77531354
33	ga1	1.915230362	0.55741	0.823739845	1.354283	1.156542	1.872316	2.204759	1.497813	1.124455	1.282066	0.358328	1.334434	1.392630	1.316815	3.068686	2.390742	0.716415	2.036201	2.853800	1.308165	2.518258	1.497428	3.19	-99.51091818	18.47972849
34	h1	1.900406348	0.55937	0.824683159	1.252526	1.153805	1.840116	2.355729	1.435645	0.893382	1.310573	0.363720	1.218758	1.305473	1.172277	3.124940	2.502016	0.749948	2.050901	2.947044	1.404613	2.826699	1.817729	3.23	-104.69023134	20.50937577
35	h4	1.804177823	0.58830	0.835945739	1.213407	1.080687	1.872804	2.162290	1.371068	0.929419	1.204120	0.343235	1.194514	1.250826	1.156347	3.083144	2.390935	0.845098	2.011001	2.860937	1.361728	2.705008	1.724276	3.37	-102.98783448	18.71833195
36	h5	1.950864771	0.54736	0.837042814	1.214416	1.184852	1.863299	2.325978	1.409735	0.764065	1.319726	0.365437	1.197544	1.268945	1.128694	3.061091	2.377411	0.771947	2.005540	2.831570	1.418337	2.693493	1.646279	3.39	-102.33677092	19.48189548
37	ha1	1.902991239	0.55982	0.818467659	1.335747	1.108108	1.860296	2.192765	1.478463	1.131367	1.244542	0.351128	1.345665	1.376751	1.301314	3.114301	2.435651	0.731819	2.026690	2.885503	1.308717	2.502183	1.492361	3.21	-100.17150113	18.67355379
38	i1	1.896236228	0.58451	0.824960894	1.279529	1.132442	1.849803	2.333496	1.441800	0.985052	1.278639	0.357676	1.251002	1.326916	1.207230	3.044886	2.417942	0.772077	2.031434	2.848518	1.382617	2.669890	1.838429	3.20	-104.17176114	19.63249617
39	i4	1.825584715	0.58333	0.835916946	1.298430	1.124170	1.873124	2.206644	1.445122	1.046409	1.248984	0.351986	1.282813	1.333923	1.246908	3.031329	2.351850	0.716715	2.025146	2.816856	1.209023	2.659889	1.626699	3.25	-102.92617531	18.78181229
40	i5	1.919203509	0.58850	0.84384093	1.216830	1.212269	1.860602	2.344848	1.421448	0.698735	1.350117	0.371089	1.211317	1.276974	1.130080	3.001459	2.334671	0.887404	2.016723	2.781260	1.398175	2.382698	1.615637	3.37	-101.54403157	19.50402374
41	ia1	1.903733966	0.55792	0.81885906	1.301811	1.114045	1.872596	2.163471	1.451189	1.076465	1.238946	0.350044	1.288041	1.341356	1.263687	3.094295	2.415521	0.833580	2.018348	2.863041	1.420799	2.526556	1.519818	3.26	-100.02501844	18.70402191
42	j1	1.884889773	0.58627	0.821970413	1.242755	1.102706	1.849348	2.291756	1.408617	0.949341	1.248543	0.351901	1.208833	1.289825	1.173049	3.077269	2.434182	0.811900	2.020301	2.873039	1.409028	2.789431	1.867211	3.30	-104.15277916	19.54675773
43	j4	1.809654116	0.61437	0.825373697	1.309631	1.082836	1.868093	2.162873	1.443801	1.098178	1.210796	0.344549	1.291151	1.341677	1.264694	3.296313	2.558018	1.501008	1.913624	2.981715	2.041621	2.736933	2.171121	3.18	-91.82430196	16.11050047
44	j5	1.926129694	0.56580	0.834747176	1.310181	1.162179	1.862430	2.312159	1.466746	1.019634	1.297309	0.361219	1.291628	1.352695	1.244581	2.959970	2.310144	0.730716	2.017085	2.744837	1.252031	2.612957	1.680501	3.22	-103.07342925	19.61170211
45	ja1	1.921328612	0.55399	0.82093856	1.324683	1.153262	1.865130	2.233167	1.477827	1.068880	1.286234	0.359121	1.287718	1.367330	1.279390	3.033246	2.354732	0.774707	2.026123	2.809129	1.384563	2.508354	1.493712	3.22	-99.59790031	18.69049079
46	k1	1.870969748	0.56923	0.827684836	1.253496	1.173334	1.850434	2.355540	1.436995	0.872251	1.320161	0.365518	1.232414	1.308824	1.172456	2.969523	2.345140	0.902803	2.014461	2.755059	1.440732	2.625629	1.721334	3.28	-103.82299584	20.08508206
47	k4	1.800692188	0.58942	0.83595974	1.252408	1.126790	1.867646	2.201050	1.415001	0.952389	1.256237	0.353385	1.235297	1.290171	1.195007	3.048558	2.363769	0.757143	2.020150	2.832253	1.252044	2.675839	1.670246	3.34	-102.95950116	18.74958194
48	k5	1.875635118	0.55093	0.839004912	1.226716	1.171805	1.852972	2.352877	1.418973	0.814895	1.316197	0.364776	1.209165	1.283678	1.138573	2.989149	2.339800	0.859933	2.005358	2.765266	1.423024	2.638408	1.694249	3.39	-102.99977142	19.87621437
49	ka1	1.925121071	0.55276	0.820782954	1.291750	1.126608	1.872779	2.177558	1.444324	1.040179	1.251604	0.352492	1.268167	1.332802	1.250825	3.072430	2.393459	0.868321	2.014382	2.838753	1.446986	2.520885	1.575184	3.28	-99.79966086	18.63422730
50	l1	1.89499534	0.57781	0.825060103	1.290237	1.140280	1.852352	2.327386	1.450978	1.000221	1.284256	0.358745	1.261209	1.336666	1.221634	3.038810	2.413007	0.731539	2.036527	2.847032	1.370208	2.671445	1.799234	3.22	-104.39421437	19.87776515
51	l4	1.82684777	0.58732	0.823014859	1.322047	1.121122	1.859993	2.295214	1.465383	1.082785	1.257679	0.353662	1.294834	1.361413	1.262846	3.038223	2.399674	0.778151	2.027232	2.839478	1.322219	2.658011	1.863323	3.15	-103.92950077	19.54333162
52	l6	1.79789368	0.59571	0.80997808	1.271266	1.095761	1.861671	2.212959	1.419605	1.012526	1.230096	0.348324	1.232073	1.308124	1.215526	3.167091	2.439758	1.467469	1.888637	2.836441	1.962553	2.673379	2.006861	3.25	-92.30697543	16.80542438
53	la1	1.925766016	0.57141	0.818838715	1.334578	1.187698	1.898920	2.138020	1.482789	1.078107	1.288332	0.359519	1.309846	1.367229	1.297904	3.099640	2.413836	0.847675	2.024162	2.879042	1.446038	2.532892	1.511326	3.27	-98.70861942	17.35773052
54	m1	1.895108292	0.57114	0.823369421	1.222619	1.123553	1.845891	2.320559	1.403121	0.876204	1.273701	0.356733	1.188535	1.275510	1.143503	3.111582	2.481460	0.742793	2.036694	2.922354	1.423549	2.726818	1.857184	3.30	-104.53915097	20.01602558
55	m4	1.830991655	0.58786	0.8228073	1.247401	1.102294	1.850009	2.283378	1.410266	0.956649	1.247229	0.351647	1.218135	1.293708	1.178875	3.032600	2.390427	0.849773	2.014964	2.819923	1.396622	2.657476	1.808845	3.30	-103.97066237	19.51454376
56	m6	1.815685388	0.58753	0.809634931	1.264194	1.106681	1.862842	2.212501	1.418774	0.993241	1.240124	0.350272	1.219446	1.301780	1.207570	3.099844	2.394321	1.219959	1.939673	2.800079	1.732228	2.628112	1.773820	3.27	-92.68327788	16.82905414
57	ma1	1.921846071	0.56511	0.816144957	1.335813	1.199923	1.897297	2.155022	1.485924	1.063119	1.302114	0.362127	1.313641	1.370033	1.298307	3.100432	2.413838	0.893286	2.023547	2.878665	1.434797	2.541847	1.531935	3.26	-98.56347864	17.33243880
58	n1	1.892123676	0.57199	0.82482795	1.307243	1.177096	1.848378	2.361580	1.475295	0.986386	1.325983	0.366606	1.280900	1.356170	1.235074	2.990134	2.365862	0.730727	2.031320	2.791913	1.347498	2.625660	1.763428	3.17	-104.39196936	19.98830842
59	n4	1.847540698	0.57933	0.826041529	1.182281	1.156967	1.866312	2.280841	1.375733	0.727252	1.288190	0.359492	1.171073	1.234836	1.099208	3.032579	2.393404	0.926595	2.027083	2.830635	1.529254	2.439453	1.673193	3.38	-100.70396833	19.66877095
60	n6	1.800884273	0.57686	0.808135616	1.274719	1.105294	1.868205	2.195533	1.423878	1.018015	1.233378	0.348962	1.237183	1.310629	1.221961	3.173628	2.446445	1.436331	1.900528	2.843809	1.942384	2.676993	1.994554	3.25	-92.06944352	16.53026282
61	na1	1.933802924	0.56524	0.815089926	1.362450	1.185994	1.885089	2.189163	1.506429	1.118763	1.299928	0.361714	1.328529	1.398951	1.325910	3.027120	2.349462	0.740918	2.023098	2.807321	1.331798	2.489463	1.398123	3.20	-98.43523356	17.47318760
62	o1	1.881888681	0.56981	0.828861421	1.309808	1.214585	1.850003	2.379168	1.488403	0.940867	1.362906	0.373446	1.289569	1.361364	1.235008	2.941987	2.328571	0.782066	2.033914	2.743951	1.331182	2.607755	1.685794	3.18	-104.04748977	20.24753473
63	o5	1.910934866	0.57834	0.844918226	1.244577	1.200643	1.853315	2.354966	1.437366	0.795676	1.344955	0.370135	1.237122	1.302284	1.161052	2.947012	2.311115	0.788148	2.033248	2.746812	1.319167	2.399496	1.544797	3.33	-101.57783001	19.63379755
64	o6	1.826848717	0.58767	0.808240664	1.201203	1.109575	1.863115	2.203644	1.375227	0.859216	1.242911	0.350812	1.137145	1.241293	1.136113	3.052112	2.352678	1.101767	1.935031	2.740901	1.632554	2.688972	1.633394	3.37	-92.63985574	16.77668644
65	oa1	1.916590808	0.57393	0.822860146	1.311368	1.140717	1.890534	2.126136	1.454213	1.069351	1.248639	0.351920	1.314680	1.345397	1.274422	3.083636	2.394377	0.799341	2.013851	2.858460	1.418775	2.489456	1.568704	3.31	-99.90934528	17.73758136
66	p1	1.88180224	0.55582	0.822608812	1.232425	1.152850	1.871319	2.238422	1.411121	0.889124	1.279292	0.357800	1.228071	1.280646	1.170985	2.991665	2.311689	0.938728	1.993553	2.759045	1.569476	2.465535	1.716290	3.33	-100.34096261	19.40987741
67	p5	1.91799298	0.57089	0.843293721	1.234821	1.217761	1.857351	2.366601	1.436242	0.737459	1.358727	0.372678	1.226028	1.293402	1.146167	2.978410	2.337818	0.807289	2.031264	2.779245	1.330457	2.388067	1.620703	3.35	-101.68646556	19.60458184
68	p7	2.014585697	0.54953	0.818588679	1.293076	1.051581	1.892147	2.003336	1.414044	1.100753	1.156347	0.333719	1.263768	1.316398	1.262583	3.043144	2.366734	0.838149	1.983266	2.782234	1.462398	2.574031	1.465713	3.28	-96.93228135	16.21740703
69	pa1	1.917763353	0.56745	0.824935083	1.330104	1.191963	1.904528	2.107687	1.478085	1.068186	1.287055	0.359277	1.310929	1.360257	1.294589	3.114944	2.426511	0.778151	2.027054	2.897627	1.403692	2.545719	1.441957	3.30	-99.21602310	17.68992156
70	q1	1.876408623	0.56811	0.827577834	1.246058	1.142169	1.862273	2.246282	1.419872	0.922354	1.277199	0.357401	1.244847	1.295184	1.185298	3.030802	2.375688	0.919467	2.017369	2.816767	1.522849	2.401767	1.685167	3.32	-100.74322031	19.47215416
71	q5	1.93851743	0.56168	0.845759271	1.259362	1.213084	1.868031	2.331128	1.446619	0.838762	1.343737	0.369909	1.246654	1.309390	1.181804	3.015874	2.364525	0.700175	2.027306	2.811373	1.301934	2.628989	1.619837	3.32	-102.04375806	19.49197876
72	q7	2.034349229	0.53741	0.818639247	1.330648	1.084376	1.890737	2.048734	1.450541	1.136520	1.191040	0.340650	1.300191	1.355242	1.299823	3.079337	2.400308	0.749756	1.988674	2.816845	1.353524	2.619278	1.460879	3.19	-96.96147209	16.31451267
73	qa1	1.92229119	0.57404	0.824296197	1.361649	1.162712	1.887280	2.154876	1.500332	1.141470	1.274073	0.356804	1.352521	1.394888	1.327778	3.003268	2.337195	0.615323	2.025541	2.790631	1.282787	2.413429	1.493249	3.22	-99.55728238	17.71452948
74	r1	1.867927518	0.57292	0.827579866	1.135808	1.132663	1.867929	2.271614	1.337692	0.651888	1.261866	0.354467	1.119476	1.191009	1.044035	3.011049	2.365872	0.960151	2.008423	2.795985	1.555475	2.613117	1.694184	3.45	-100.66800274	19.78178893
75	r5	1.933090957	0.56583	0.843418468	1.274519	1.198290	1.868501	2.318444	1.453034	0.908159	1.328124	0.367006	1.262811	1.322507	1.202718	2.998459	2.363556	0.742623	2.037456	2.801234	1.286437	2.528555	1.610494	3.29	-101.89610596	19.46490231
76	r7	2.036766508	0.53722	0.8073681	1.281527	1.087082	1.871361	2.094585	1.419956	1.040706	1.212651	0.344913	1.249305	1.308920	1.240784	3.068250	2.410080	0.968686	1.988342	2.819830	1.482749	2.595784	1.532034	3.27	-97.26972083	16.66833278
77	ra1	1.924706491	0.57692	0.819080367	1.335684	1.161546	1.902964	2.101755	1.475310	1.105779	1.258092	0.353742	1.327272	1.364598	1.301027	3.094675	2.418434	0.776280	2.022837	2.878116	1.392446	2.490884	1.530571	3.26	-99.49971448	17.48291293
78	s1	1.874022006	0.57706	0.825897609	1.169069	1.157934	1.864011	2.287005	1.369374	0.685456	1.291407	0.360102	1.160017	1.226207	1.083040	3.002534	2.370241	0.904243	2.028129	2.802279	1.491957	2.369413	1.630017	3.41	-100.70727197	19.82212648
79	s5	1.932440135	0.57276	0.84344863	1.236777	1.207619	1.866480	2.324774	1.431098	0.786813	1.339702	0.369161	1.228374	1.290876	1.157493	3.015358	2.346579	0.843706	2.015675	2.796524	1.334198	2.447717	1.676187	3.35	-101.69153510	19.41493487
80	s8	1.820655716	0.63807	0.828228017	1.334350	1.077648	1.876108	2.124858	1.458912	1.145881	1.198001	0.342028	1.316145	1.360221	1.295618	2.945612	2.210874	1.198636	1.915428	2.649825	1.744115	2.549175	1.831783	3.14	-94.18685947	16.62751840
81	sa1	1.917833555	0.57495	0.819827867	1.365729	1.149715	1.889727	2.133710	1.500333	1.161162	1.258970	0.353911	1.377075	1.398629	1.336244	3.042471	2.367886	0.678036	2.027271	2.829367	1.271523	2.424738	1.545768	3.21	-99.97008138	17.72014103
82	t1	1.887724739	0.57409	0.827061145	1.249925	1.165950	1.852762	2.309502	1.433719	0.886311	1.310693	0.363742	1.247289	1.305361	1.179374	2.968514	2.340567	0.890408	2.035310	2.772246	1.456400	2.363219	1.575561	3.31	-100.84497555	19.74705331
83	t5	1.932198533	0.56665	0.845759305	1.338152	1.146817	1.860948	2.270306	1.486903	1.096910	1.282924	0.358491	1.330075	1.378650	1.284869	2.969105	2.361098	0.698970	2.057423	2.785448	1.180890	2.311401	1.498311	3.13	-102.00746089	19.32117831
84	t8	1.820034641	0.63015	0.840228562	1.132513	1.140171	1.874653	2.182483	1.338246	0.649732	1.263052	0.354695	1.081515	1.179449	1.060937	3.172313	2.442082	1.389540	1.894078	2.838437	1.903090	2.686775	1.912469	3.41	-91.45944131	15.65170415
85	ta1	1.947652423	0.57016	0.815248201	1.331960	1.156277	1.897315	2.128824	1.470951	1.095896	1.257822	0.353690	1.307255	1.361161	1.293109	3.132115	2.439375	0.943676	2.015801	2.904274	1.499147	2.550323	1.539054	3.24	-98.48297173	17.12616970
86	u1	1.897932824	0.57058	0.833485891	1.262073	1.187467	1.854364	2.320533	1.448102	0.883033	1.330860	0.367516	1.261351	1.318024	1.192150	2.960138	2.327021	0.857425	2.032958	2.758920	1.423717	2.342862	1.571019	3.30	-101.20657881	19.63607287
87	u5	1.933157589	0.56281	0.84581081	1.308444	1.200510	1.873857	2.299391	1.473546	0.982516	1.325283	0.366476	1.295696	1.350580	1.244812	2.975245	2.351765	0.651906	2.045799	2.784868	1.213554	2.631252	1.567249	3.21	-102.06107165	19.39093971
88	u8	1.817073006	0.64612	0.833655209	1.287026	1.104405	1.893766	2.096746	1.425082	1.058638	1.208620	0.344121	1.255053	1.314688	1.246479	3.248302	2.566293	0.941034	1.989507	2.978493	1.467325	2.755589	1.487256	3.24	-92.71544848	15.62489720
89	ua1	1.9433575	0.56640	0.815341232	1.302916	1.175446	1.893574	2.149322	1.456225	1.020821	1.281024	0.358130	1.267436	1.337999	1.261457	3.067712	2.370190	0.908146	2.008671	2.834619	1.461450	2.533362	1.499176	3.31	-98.37730611	17.34257768
90	v1	1.908918858	0.54237	0.824645292	1.159226	1.197998	1.894087	2.159007	1.367800	0.626060	1.303122	0.362317	1.094674	1.203559	1.094674	3.083034	2.399910	0.949833	1.998468	2.854057	1.574820	2.542599	1.574820	3.46	-99.24547369	19.05647699
91	v5	1.910178287	0.58447	0.836200374	1.312307	1.165635	1.865547	2.254785	1.474081	1.039068	1.297748	0.361302	1.311107	1.357159	1.260688	3.028661	2.402291	0.744475	2.045950	2.831847	1.299892	2.381545	1.558122	3.23	-101.42156694	19.23755952
92	v8	1.816771144	0.66021	0.831929089	1.292335	1.104443	1.895518	2.077951	1.428754	1.069012	1.207256	0.343853	1.263919	1.319106	1.254378	3.255475	2.562726	1.026144	1.977370	2.974091	1.555247	2.749569	1.581707	3.23	-92.54545668	15.52755333
93	va1	1.948251306	0.59969	0.817622975	1.370538	1.113173	1.894255	2.099689	1.489545	1.187355	1.216864	0.345739	1.366771	1.395463	1.337596	3.164213	2.524052	0.698970	2.041784	2.958592	1.321001	2.520676	1.427562	3.13	-98.95450277	16.99055487
94	w1	1.920460416	0.54219	0.819520645	1.173733	1.183531	1.889910	2.174734	1.372250	0.694457	1.292604	0.360329	1.110832	1.220444	1.110810	3.067044	2.366633	0.986621	1.984933	2.828106	1.606067	2.535614	1.608658	3.43	-99.45775120	19.03911086
95	w5	1.941471941	0.55071	0.842010014	1.235898	1.242973	1.871988	2.344695	1.441224	0.713130	1.370222	0.374789	1.225186	1.290480	1.151005	3.075380	2.403022	0.778151	2.009522	2.854722	1.406783	2.497443	1.601750	3.38	-102.23874099	19.53762265
96	w8	1.819534343	0.64812	0.835913012	1.228899	1.097825	1.882347	2.120596	1.383508	0.947994	1.212492	0.344882	1.191336	1.262749	1.180686	3.169420	2.483608	1.038753	1.960684	2.855127	1.610863	2.688428	1.672801	3.31	-91.94068560	15.55860172
97	wa1	1.908910837	0.56848	0.818547059	1.275788	1.184125	1.907307	2.092966	1.438373	0.979516	1.276462	0.357260	1.255631	1.308514	1.237164	3.116406	2.415093	0.966142	2.011456	2.884128	1.534661	2.573907	1.608984	3.38	-98.64497908	17.30821347
98	x1	1.926003114	0.54001	0.822036422	1.200581	1.171239	1.892048	2.156416	1.387538	0.808998	1.277991	0.357552	1.147419	1.245753	1.147419	3.068371	2.362357	0.954243	1.996527	2.830749	1.531479	2.539494	1.555296	3.39	-99.39239236	18.98631419
99	x5	1.932037389	0.54973	0.841928436	1.241605	1.252010	1.869303	2.361003	1.449350	0.702574	1.382017	0.376945	1.232290	1.299247	1.155631	3.073168	2.403549	0.765917	2.012221	2.854913	1.410777	2.436693	1.615424	3.37	-102.29329631	19.62906247
100	x9	1.808679281	0.67564	0.84150911	1.268277	1.100160	1.896667	2.042911	1.408943	1.030718	1.201630	0.342744	1.231843	1.294300	1.231807	3.254775	2.559074	0.880674	1.971825	2.951065	1.467121	2.766857	1.537666	3.27	-92.27645666	15.30227641
101	xa1	1.941003263	0.55944	0.819824198	1.344358	1.202377	1.909031	2.102086	1.492158	1.093678	1.293354	0.360471	1.325319	1.373791	1.310794	3.128804	2.442314	0.779913	2.030644	2.912982	1.405917	2.544874	1.454163	3.26	-98.96351360	17.47497202
102	y1	1.901218261	0.54310	0.824554597	1.264943	1.122401	1.871851	2.191112	1.424734	0.994936	1.248142	0.351824	1.266310	1.308081	1.218042	3.032571	2.330894	0.932573	2.000169	2.796490	1.512179	2.453579	1.634629	3.28	-100.16492121	19.11645361
103	y5	1.918782508	0.55314	0.84218377	1.286081	1.199771	1.860410	2.346320	1.462260	0.915725	1.337551	0.368761	1.273160	1.336064	1.211484	2.965463	2.319979	0.677023	2.024500	2.758221	1.298425	2.483032	1.579685	3.28	-102.44909310	19.72604753
104	y9	1.823540487	0.68315	0.835361983	1.193518	1.106349	1.880580	2.102142	1.364204	0.870676	1.222895	0.346919	1.148600	1.228434	1.144079	3.137176	2.447569	0.857663	1.972533	2.829539	1.438141	2.684198	1.506758	3.37	-92.30945215	15.47301362
105	ya1	1.918750592	0.59139	0.817734147	1.304295	1.139104	1.915006	2.033529	1.442409	1.077533	1.223779	0.347092	1.299679	1.329922	1.271032	3.101997	2.411084	0.809866	2.007312	2.876087	1.467810	2.500561	1.590051	3.35	-99.70374489	17.53424152
106	z1	1.919877512	0.54535	0.827388962	1.367010	1.188174	1.867127	2.263090	1.515771	1.111726	1.319282	0.365354	1.340067	1.408537	1.322765	2.963997	2.300683	0.579679	2.034648	2.746904	1.258674	2.425686	1.428268	3.13	-99.03168527	18.85579390
107	z5	1.932845544	0.55890	0.84593234	1.259600	1.208429	1.867136	2.328940	1.445629	0.847129	1.339825	0.369183	1.245754	1.309461	1.182491	3.018170	2.367326	0.698510	2.027041	2.811657	1.316159	2.662463	1.617799	3.32	-102.13644415	19.45492312
108	za1	1.904241043	0.58569	0.819682362	1.283214	1.120108	1.906555	2.045155	1.422777	1.047720	1.212454	0.344874	1.282579	1.310440	1.246985	3.121879	2.429891	0.917581	2.003125	2.891673	1.531296	2.521829	1.655824	3.38	-99.86045478	17.57238003
